# Supplementary material for: Exposure to Nickel, Chromium, or Cadmium Causes Distinct Changes in the Gene Expression Patterns of a Rat Liver Derived Cell Line
Source: PLoS One. 2011 Nov 16;6(11):e27730. doi: 10.1371/journal.pone.0027730 (PMC3218028; doi:10.1371/journal.pone.0027730)
Supplement: Figure S2 — Comparison of fold changes determined by qPCR and microarray. A subset of differentially expressed genes was validated through qPCR. Fold changes were compared and a Pearson product-moment correlation coefficient was calculated between the qPCR and array fold changes. (XLS) [file pone.0027730.s002.xls]

## Sheet: Compare
		Lactate dehydrogenase A		Hydroxyacid oxidase (glycolate oxidase) 1		Glucose-6-phosphatase, catalytic subunit		Dopa decarboxylase		Dnaj (Hsp40) homolog, subfamily B, member1		Nuclear protein, transcriptional regulator, 1		Proliferation cell nuclear antigen		Solute carrier family 39 member 10		Growth arrest and DNA-damage-inducible alpha		Fatty acid binding protein 1		Chromatin licensing and DNA replication factor I		Activating transcription factor 3		Adrenomedullin
Chemical	dose	qPCR	Array	qPCR	Array	qPCR	Array	qPCR	Array	qPCR	Array	qPCR	Array	qPCR	Array	qPCR	Array	qPCR	Array	qPCR	Array	qPCR	Array	qPCR	Array	qPCR	Array
Nickel	Low	1.27954	-1.08054	-1.40993	-1.33649	1.21052	-1.10018	-1.15119	-1.22912	1.10143	1.06244	1.28176	1.05872	1.05473	1.02428	-1.29179	-1.26408	1.02767	1.14173	-1.93942	-1.30104	-1.29179	-1.01347	-1.09287	1.08989	1.21788	-1.03243
Nickel	Mid	2.46763	1.82738	-2.31438	-1.68381	-1.07876	-1.04452	-2.2433	-1.58049	-1.08721	1.06743	1.26411	1.14744	-1.53754	-1.30977	-1.58763	-1.69219	1.02589	1.09398	-3.3476	-1.90004	-2.04468	-1.17448	2.15006	1.84507	1.67815	1.67862
Nickel	High	1.43582	1.93643	-35.7377	-4.25736	-23.8762	-2.64658	-10.4605	-3.11165	-1.70158	1.35205	-1.00217	1.58711	-3.14242	-1.48503	-5.74328	-7.39679	1.05656	1.47902	-34.1929	-6.88087	-2.28449	-1.05159	5.94582	5.83989	4.93953	4.37247
Chromium	Low	-1.01352	-1.07646	-1.45965	-1.39375	-1.29403	-1.06801	-1.53222	-1.30408	-1.48003	1.00571	-1.23275	-1.11468	-1.22742	1.11114	-1.08251	-1.13346	1.64077	1.19428	-2.01828	-1.48929	-1.41605	1.06702	-1.23381	1.1669	-1.02323	-1.20426
Chromium	Mid	-1.00304	-1.019	-1.2381	-1.29573	-1.16423	-1.072	-1.39052	-1.36696	-1.17131	1.06757	-1.21157	-1.10024	1.03482	1.2788	-1.08909	-1.13375	1.42714	1.02443	-1.9177	-1.58209	-1.05382	1.29929	-1.23917	-1.10127	-1.12848	-1.07669
Chromium	High	1.00391	-1.05795	-3.55691	-2.22214	-2.15379	-1.48208	-6.54605	-4.17956	-1.06115	1.61314	-3.56617	-2.10698	1.78927	2.42677	-1.85237	-1.57339	1.02945	-1.01192	-12.537	-5.23232	2.80038	3.69386	2.11679	2.11826	1.62944	1.19495
Cadmium	Low	-1.40627	-1.09015	-1.09667	-1.04463	-1.27622	-1.15454	-1.08909	1.05078	-1.51637	-1.0311	-1.53089	-1.06688	-2.20095	-1.18881	1.10143	1.01055	1.35484	1.15126	1.17946	1.13069	-1.5753	-1.19618	1.07783	1.17231	1.2381	-1.136
Cadmium	Mid	-1.29179	-1.09206	-1.25538	-1.09508	-2.31638	-1.40047	-2.06426	-1.3614	-1.27291	1.00702	-1.84917	-1.22319	-1.80954	-1.04486	-1.26192	-1.22942	1.9028	1.92757	-1.57666	-1.36365	-1.42714	-1.11978	2.64933	2.26257	-1.19904	-1.27351
Cadmium	High	-1.28509	-1.17595	-2.88911	-2.14776	-4.4905	-2.04057	-3.39433	-2.33858	1.63793	2.23774	-1.50982	-1.17909	-1.22742	1.24189	-7.34557	-9.88027	5.93552	5.49154	-4.40953	-2.83433	-1.04745	1.28528	10.3343	9.48101	-1.06115	-1.10375
r		0.729141		0.935755		0.894738		0.739747		0.473189		0.807455		0.839257		0.994199		0.909123		0.900624		0.847227		0.96427		0.88549
