# Supplementary material for: Exposure to Nickel, Chromium, or Cadmium Causes Distinct Changes in the Gene Expression Patterns of a Rat Liver Derived Cell Line
Source: PLoS One. 2011 Nov 16;6(11):e27730. doi: 10.1371/journal.pone.0027730 (PMC3218028; doi:10.1371/journal.pone.0027730)
Supplement: Table S1 — GO Terms contained in each bin. Bins, based on multiple Gene Ontology (GO) categories provided in the Affymetrix annotation file that correspond to the known effects of the metals, were created to describe function to a large number of probe sets. Seven bins were created: cell cycle, oxidative stress, ion homeostasis, apoptosis, energy regulation, hypoxic response, and DNA damage, replication, and repair. The GO terms contained in each bin are listed. (XLS) [file pone.0027730.s003.xls]

## Sheet: Sheet1
DNA Damage, Replication, and Repair
base-excision repair, DNA ligation
cellular response to DNA damage stimulus
DNA catabolic process
DNA catabolic process, exonucleolytic
DNA damage checkpoint
DNA damage response, detection of DNA damage
DNA damage response, signal transduction
DNA damage response, signal transduction by p53 class mediator
DNA damage response, signal transduction by p53 class mediator resulting in cell cycle arrest
DNA damage response, signal transduction by p53 class mediator resulting in induction of apoptosis
DNA damage response, signal transduction by p53 class mediator resulting in transcription of p21 class mediator
DNA damage response, signal transduction resulting in induction of apoptosis
DNA dealkylation
DNA double-strand break processing
DNA duplex unwinding
DNA integration
DNA ligation
DNA metabolic process
DNA methylation
DNA methylation on cytosine within a CG sequence
DNA recombination
DNA repair
DNA replication
DNA replication checkpoint
DNA replication initiation
DNA replication proofreading
DNA replication, synthesis of RNA primer
DNA synthesis during DNA repair
DNA topological change
DNA unwinding during replication
DNA-dependent DNA replication
error-prone postreplication DNA repair
intra-S DNA damage checkpoint
maintenance of DNA methylation
maintenance of DNA repeat elements
mitochondrial DNA replication
negative regulation of DNA binding
negative regulation of DNA recombination
negative regulation of DNA repair
negative regulation of DNA replication
negative regulation of transcription from RNA polymerase II promoter in response to UV-induced DNA damage
nucleotide-excision repair, DNA damage removal
nucleotide-excision repair, DNA duplex unwinding
nucleotide-excision repair, DNA gap filling
nucleotide-excision repair, DNA incision, 3'-to lesion
nucleotide-excision repair, DNA incision, 5'-to lesion
positive regulation of DNA binding
positive regulation of DNA damage response, signal transduction by p53 class mediator
positive regulation of DNA ligation
positive regulation of DNA repair
positive regulation of DNA replication
regulation of DNA binding
regulation of DNA recombination
regulation of DNA replication
regulation of DNA replication initiation
response to DNA damage stimulus
M transition DNA damage checkpoint
M transition DNA damage checkpoint
centromeric heterochromatin formation
ATP-dependent chromatin remodeling
chromatin assembly or disassembly
chromatin modification
chromatin remodeling
chromatin silencing
chromatin silencing at telomere
chromosome condensation
chromosome organization
chromosome segregation
establishment or maintenance of chromatin architecture
methylation-dependent chromatin silencing
regulation of chromatin assembly or disassembly
ATP-dependent chromatin remodeling
nucleobase, nucleoside, nucleotide and nucleic acid metabolic process
cyclic nucleotide biosynthetic process
deoxyribonucleotide biosynthetic process
deoxyribonucleotide catabolic process
deoxyribonucleotide metabolic process
cyclic nucleotide catabolic process
negative regulation of nucleotide metabolic process
nucleotide phosphorylation
nucleotide-excision repair
nucleotide-excision repair, DNA damage removal
nucleotide-excision repair, DNA duplex unwinding
nucleotide-excision repair, DNA gap filling
nucleotide-excision repair, DNA incision, 3'-to lesion
nucleotide-excision repair, DNA incision, 5'-to lesion
purine nucleotide biosynthetic process
purine nucleotide metabolic process
purine ribonucleotide biosynthetic process
purine ribonucleotide transport
pyridine nucleotide biosynthetic process
transcription-coupled nucleotide-excision repair
Cell Cycle
DNA damage response, signal transduction by p53 class mediator resulting in cell cycle arrest
G1 phase of mitotic cell cycle
G2 phase of mitotic cell cycle
M phase of mitotic cell cycle
meiotic cell cycle
mitotic cell cycle
mitotic cell cycle checkpoint
mitotic cell cycle G2
mitotic cell cycle spindle assembly checkpoint
negative regulation of cell cycle
negative regulation of mitotic cell cycle
negative regulation of S phase of mitotic cell cycle
positive regulation of cell cycle
re-entry into mitotic cell cycle
regulation of cell cycle
regulation of mitotic cell cycle
regulation of S phase of mitotic cell cycle
S phase of mitotic cell cycle
traversing start control point of mitotic cell cycle
M transition of mitotic cell cycle
S transition of mitotic cell cycle
cell cycle
cell cycle arrest
cell cycle checkpoint
cell cycle process
cell proliferation
negative regulation of cell proliferation
positive regulation of cell proliferation
regulation of cell proliferation
general transcription from RNA polymerase II promoter
negative regulation of gene-specific transcription
negative regulation of transcription
negative regulation of transcription from RNA polymerase II promoter
negative regulation of transcription from RNA polymerase III promoter
negative regulation of transcription, DNA-dependent
positive regulation of gene-specific transcription
positive regulation of specific transcription from RNA polymerase II promoter
positive regulation of specific transcription from RNA polymerase II promoter
positive regulation of transcription from RNA polymerase I promoter
positive regulation of transcription from RNA polymerase II promoter
positive regulation of transcription from RNA polymerase II promoter, global
positive regulation of transcription, DNA-dependent
regulation of transcription
regulation of transcription from RNA polymerase I promoter
regulation of transcription from RNA polymerase II promoter
regulation of transcription, DNA-dependent
regulation of transcriptional preinitiation complex assembly
regulation of transcriptional preinitiation complex assembly
transcription
transcription from RNA polymerase I promoter
transcription from RNA polymerase II promoter
transcription from RNA polymerase III promoter
transcription initiation
transcription initiation from RNA polymerase I promoter
transcription initiation from RNA polymerase II promoter
transcription of nuclear rRNA large RNA polymerase I transcript
transcription termination
transcription, DNA-dependent
transcriptional preinitiation complex assembly
Oxidative Stress
heme oxidation
induction of apoptosis by oxidative stress
NADH oxidation
negative regulation of plasma lipoprotein oxidation
oxidation reduction
oxidative phosphorylation
regulation of transcription from RNA polymerase II promoter in response to oxidative stress
response to oxidative stress
cell redox homeostasis
redox signal response
hydrogen peroxide catabolic process
removal of superoxide radicals
response to hydrogen peroxide
response to superoxide
removal of superoxide radicals
response to oxygen radical
glutathione biosynthetic process
glutathione metabolic process
transmembrane glutathione transport
Ion Homeostasis
response to zinc ion
sodium ion transport
transition metal ion transport
zinc ion transport
calcium ion homeostasis
calcium ion transport
cellular calcium ion homeostasis
cellular chloride ion homeostasis
cellular iron ion homeostasis
cellular metal ion homeostasis
cellular potassium ion homeostasis
cellular response to iron ion starvation
cellular response to potassium ion starvation
cellular sodium ion homeostasis
cellular zinc ion homeostasis
cobalt ion transport
cytosolic calcium ion homeostasis
detection of calcium ion
elevation of cytosolic calcium ion concentration
endoplasmic reticulum calcium ion homeostasis
ion transport
iron ion homeostasis
iron ion transport
magnesium ion transport
manganese ion transport
metal ion transport
mitochondrial calcium ion transport
mitochondrial iron ion transport
negative regulation of sodium ion transport
nickel ion transport
positive regulation of calcium ion transport
positive regulation of calcium ion transport into cytosol
positive regulation of calcium ion transport via store-operated calcium channel activity positive regulation of potassium ion transport
positive regulation of sodium ion transport
potassium ion import
potassium ion transport
reduction of cytosolic calcium ion concentration
regulation of sodium ion transport
Apoptosis
anti-apoptosis
apoptosis
apoptosis in response to endoplasmic reticulum stress
DNA damage response, signal transduction by p53 class mediator resulting in induction of apoptosis
DNA damage response, signal transduction resulting in induction of apoptosis
DNA fragmentation involved in apoptosis
induction of apoptosis
induction of apoptosis by extracellular signals
induction of apoptosis by intracellular signals
induction of apoptosis by oxidative stress
induction of apoptosis via death domain receptors
negative regulation of anti-apoptosis
negative regulation of apoptosis
positive regulation of anti-apoptosis
positive regulation of apoptosis
protein insertion into mitochondrial membrane during induction of apoptosis
regulation of anti-apoptosis
regulation of apoptosis
transformed cell apoptosis
activation of pro-apoptotic gene products
cell death
death
positive regulation of programmed cell death
programmed cell death
Energy regulation
cellular glucose homeostasis
glucose 1-phosphate metabolic process
glucose catabolic process
glucose homeostasis
glucose metabolic process
glucose transport
glucose-6-phosphate transport
negative regulation of glucose import
positive regulation of glucose import
glycolysis
regulation of glycolysis
Hypoxic response
response to hypoxia
