# Supplementary material for: Exposure to Nickel, Chromium, or Cadmium Causes Distinct Changes in the Gene Expression Patterns of a Rat Liver Derived Cell Line
Source: PLoS One. 2011 Nov 16;6(11):e27730. doi: 10.1371/journal.pone.0027730 (PMC3218028; doi:10.1371/journal.pone.0027730)
Supplement: Table S2 — Differentially expressed probe sets by metal. Probe sets with a p<0.001 and are changing by at least 1.8 fold are listed in each worksheet labeled for the metal in which they are differentially expressed, representing a total of 992 probe sets. The VxInsight cluster for each probe set is also listed. (XLS) [file pone.0027730.s004.xls]

## Sheet: Ni
Affymetrix ID	Gene Symbol	Gene Title	Cluster
1367576_at	Gpx1	glutathione peroxidase 1	Blue
1367586_at	Ldha	lactate dehydrogenase A	Blue
1367603_at	Tpi1	triosephosphate isomerase 1	Blue
1367705_at	Glrx1	glutaredoxin 1 (thioltransferase)	Green
1367707_at	Fasn	fatty acid synthase	Green
1367708_a_at	Fasn	fatty acid synthase	Green
1367722_at	Dpp7	dipeptidylpeptidase 7	Green
1367754_s_at	Asl	argininosuccinate lyase	Green
1367758_at	Afp	alpha-fetoprotein	Green
1367760_at	Map2k1	mitogen activated protein kinase kinase 1	Blue
1367775_at	Amacr	alpha-methylacyl-CoA racemase	Green
1367786_at	Psmb8	proteasome (prosome, macropain) subunit, beta type 8	Green
1367866_at	Fbln5	fibulin 5	Green
1367898_at	Bnip3l	BCL2/adenovirus E1B interacting protein 3-like	Blue
1367901_at	Gusb	glucuronidase, beta	Green
1368000_at	C3	complement component 3	Blue
1368025_at	Ddit4	DNA-damage-inducible transcript 4	Blue
1368079_at	Pdk1	pyruvate dehydrogenase kinase, isozyme 1	Blue
1368082_at	Slc4a2	solute carrier family 4 (anion exchanger), member 2	Green
1368130_at	Aldh3a1	aldehyde dehydrogenase 3 family, member A1	Blue
1368174_at	Egln3	EGL nine homolog 3 (C. elegans)	Blue
1368241_a_at	Flot1	flotillin 1	Green
1368258_at	Apln	apelin	Blue
1368280_at	Ctsc	cathepsin C	Green
1368308_at	Myc	myelocytomatosis oncogene	Blue
1368428_at	Xpnpep2	X-prolyl aminopeptidase (aminopeptidase P) 2, membrane-bound	Green
1368488_at	Nfil3	nuclear factor, interleukin 3 regulated	Blue
1368511_at	Bhlhe41	basic helix-loop-helix family, member e41	Blue
1368519_at	Serpine1	serine (or cysteine) peptidase inhibitor, clade E, member 1	Blue
1368618_at	Grb14	growth factor receptor bound protein 14	Green
1368674_at	Pygl	phosphorylase, glycogen, liver	Blue
1368835_at	Stat1	signal transducer and activator of transcription 1	Green
1368863_at	Nme3	non-metastatic cells 3, protein expressed in	Green
1368916_at	Asl	argininosuccinate lyase	Green
1369224_at	Cdh17	cadherin 17	Green
1369473_at	Pgm1	phosphoglucomutase 1	Blue
1369788_s_at	Jun	Jun oncogene	Blue
1369958_at	Rhob	ras homolog gene family, member B	Blue
1370030_at	Gclm	glutamate cysteine ligase, modifier subunit	Blue
1370062_at	Higd1a	HIG1 domain family, member 1A	Blue
1370120_at	Fstl3	follistatin-like 3 (secreted glycoprotein)	Blue
1370138_at	Lef1	lymphoid enhancer binding factor 1	Green
1370235_at	Dbi	diazepam binding inhibitor (GABA receptor modulator, acyl-Coenzyme A binding pro	Green
1370237_at	Hadh	hydroxyacyl-Coenzyme A dehydrogenase	Green
1370688_at	Gclc	glutamate-cysteine ligase, catalytic subunit	Blue
1370821_at	Tpmt	thiopurine S-methyltransferase	Green
1370848_at	Slc2a1	solute carrier family 2 (facilitated glucose transporter), member 1	Blue
1370954_at	P4ha1	procollagen-proline, 2-oxoglutarate 4-dioxygenase (proline 4-hydroxylase), alpha	Blue
1370959_at	Col3a1	collagen, type III, alpha 1	Green
1370975_at	Jmjd1a	jumonji domain containing 1A	Blue
1371005_at	Abcc1	ATP-binding cassette, sub-family C (CFTR/MRP), member 1	Blue
1371467_at	LOC293103	similar to RIKEN cDNA 0610007P06	Blue
1371824_at	Ak3l1	adenylate kinase 3-like 1	Blue
1372012_at	Dhcr24	24-dehydrocholesterol reductase	Green
1372178_at	---	---	Blue
1372261_at	---	---	Blue
1372277_at	LOC641316	similar to aldehyde dehydrogenase 4 family, member A1	Green
1372318_at	---	---	Green
1372523_at	Gclc	glutamate-cysteine ligase, catalytic subunit	Blue
1372542_at	---	---	Blue
1372602_at	Stbd1	starch binding domain 1	Blue
1372610_at	P4ha2	procollagen-proline, 2-oxoglutarate 4-dioxygenase (proline 4-hydroxylase), alpha	Blue
1372653_at	Fkbp11	FK506 binding protein 11	Blue
1372706_at	Hexb	hexosaminidase B	Blue
1372760_at	---	---	Blue
1372830_at	Arl6ip1	ADP-ribosylation factor-like 6 interacting protein 1	Blue
1372863_at	Mycbp2	MYC binding protein 2	Blue
1372993_at	---	---	Blue
1373026_at	Spc24	SPC24, NDC80 kinetochore complex component, homolog (S. cerevisiae)	White
1373036_at	RGD1561455	similar to Ras GTPase-activating-like protein IQGAP2	Green
1373037_at	Ube2l6	ubiquitin-conjugating enzyme E2L 6	Green
1373093_at	Errfi1	ERBB receptor feedback inhibitor 1	Blue
1373108_at	Ppp1r3c	protein phosphatase 1, regulatory (inhibitor) subunit 3C	Blue
1373433_at	Nsbp1	nucleosomal binding protein 1	Green
1373438_at	Ube2o	ubiquitin-conjugating enzyme E2O	Blue
1373475_at	Ccdc58	coiled-coil domain containing 58	Blue
1373524_at	---	---	Blue
1373544_at	Cxcl9	chemokine (C-X-C motif) ligand 9	Green
1373685_at	Ankrd37	ankyrin repeat domain 37	Blue
1373736_at	---	---	Blue
1373742_at	Spsb2	splA/ryanodine receptor domain and SOCS box containing 2	Green
1373807_at	Vegfa	vascular endothelial growth factor A	Blue
1373860_at	Sox4	SRY (sex determining region Y)-box 4	Blue
1373942_at	---	---	White
1374105_at	Higd1a	HIG1 domain family, member 1A	Blue
1374244_at	---	---	Green
1374433_at	---	---	Blue
1374447_at	Usp9x	ubiquitin specific peptidase 9, X-linked	Blue
1374524_at	Scly	selenocysteine lyase	Green
1374537_at	Chsy1	chondroitin sulfate synthase 1	Blue
1374541_at	Gys1	glycogen synthase 1, muscle	Blue
1374575_at	Creb3l1	cAMP responsive element binding protein 3-like 1	Green
1374632_at	Jmjd6	jumonji domain containing 6	Blue
1374663_at	---	---	Blue
1374778_at	Ctsc	cathepsin C	Green
1374828_at	Pdia5	protein disulfide isomerase family A, member 5	Blue
1374883_at	Mtmr7	myotubularin related protein 7	Green
1374906_at	Rnf113a1	ring finger protein 113A1	Blue
1374932_at	---	---	Blue
1374948_at	Tmem106a	transmembrane protein 106A	Blue
1375123_at	Sox4	SRY (sex determining region Y)-box 4	Blue
1375230_at	---	---	Blue
1375247_at	Mgll	Monoglyceride lipase	Green
1375362_at	Sppl2a	signal peptide peptidase-like 2A	Green
1375374_at	---	---	Blue
1375388_at	---	---	Blue
1375532_at	---	---	Green
1375793_at	Mll1	myeloid/lymphoid or mixed-lineage leukemia 1	Blue
1375796_at	Igtp	interferon gamma induced GTPase	Green
1376151_a_at	---	---	Green
1376163_at	Clrn3	clarin 3	Green
1376677_a_at	---	---	Blue
1376724_at	---	---	Blue
1376917_at	Znf292	zinc finger protein 292	Blue
1377042_at	Pcgf5	polycomb group ring finger 5	Blue
1377043_at	---	---	Blue
1377234_at	---	---	Blue
1377277_at	---	---	Green
1377551_at	---	---	Blue
1377705_at	---	---	Blue
1377706_x_at	---	---	Blue
1377818_at	---	---	Blue
1377902_a_at	Rad52	RAD52 homolog (S. cerevisiae)	Blue
1377928_at	Tm4sf20	transmembrane 4 L six family member 20	Green
1378081_at	---	---	Blue
1378144_at	Kank4	KN motif and ankyrin repeat domains 4	Green
1378210_at	Mll1	myeloid/lymphoid or mixed-lineage leukemia 1	Blue
1378261_at	---	---	Blue
1378314_at	---	---	Blue
1378361_at	Chd7	chromodomain helicase DNA binding protein 7	Blue
1378413_at	---	---	Green
1378479_at	Cln3	ceroid-lipofuscinosis, neuronal 3	Green
1378808_at	---	---	Blue
1378833_at	---	---	Blue
1379356_at	---	---	Green
1379358_at	Samd4a	Sterile alpha motif domain containing 4A	Blue
1379365_at	Cxcl11	chemokine (C-X-C motif) ligand 11	Green
1379415_at	---	---	Blue
1379440_at	Fstl3	follistatin-like 3 (secreted glycoprotein)	Blue
1379452_at	Gas2	growth arrest-specific 2	Green
1379498_at	---	---	Blue
1379580_at	Chd6	chromodomain helicase DNA binding protein 6	Blue
1379636_at	Fam82a	family with sequence similarity 82, member A	Green
1379739_at	---	---	Blue
1379900_at	---	---	Green
1379932_at	Clcn4-2	chloride channel 4-2	Green
1379990_at	---	---	Blue
1380474_at	Loxl2	Lysyl oxidase-like 2	Blue
1380794_at	---	---	Blue
1380997_at	Ccnj	cyclin J	Blue
1381229_at	---	---	Blue
1381684_at	---	---	Blue
1381823_at	---	---	Blue
1381852_at	---	---	Green
1381902_at	Znf292	zinc finger protein 292	Blue
1382001_at	LOC502710	similar to Myeloid/lymphoid or mixed-lineage leukemia protein 3 homolog	Blue
1382059_at	Fbxo30	F-box protein 30	Blue
1382072_at	Olfml2a	olfactomedin-like 2A	Green
1382255_at	---	---	Blue
1382266_at	Gpr146	G protein-coupled receptor 146	Blue
1382325_at	Gcat	glycine C-acetyltransferase (2-amino-3-ketobutyrate-coenzyme A ligase)	Green
1382348_at	Dhodh	dihydroorotate dehydrogenase	Blue
1382400_at	Rlf	rearranged L-myc fusion	Blue
1382658_at	LOC502710	similar to Myeloid/lymphoid or mixed-lineage leukemia protein 3 homolog (Histone	Blue
1382776_at	Mboat1	membrane bound O-acyltransferase domain containing 1	Green
1382797_at	RGD1560433	similar to 1500019C06Rik protein	Blue
1382924_at	Pank1	pantothenate kinase 1	Green
1382932_at	Lrrc50	leucine rich repeat containing 50	Blue
1382942_at	---	---	Blue
1382982_at	---	---	Blue
1383013_at	Klf13	Kruppel-like factor 13	Blue
1383058_at	---	---	Blue
1383401_at	Tes	testis derived transcript	Blue
1383409_at	---	---	Blue
1383432_at	Dapl1	death associated protein-like 1	Green
1383500_at	Rrbp1	ribosome binding protein 1	Blue
1383785_at	Lef1	Lymphoid enhancer binding factor 1	Green
1383826_at	Rab40b	Rab40b, member RAS oncogene family	Blue
1383939_at	---	---	Blue
1384336_at	Cln3	ceroid-lipofuscinosis, neuronal 3	Green
1384406_at	LOC685243	similar to C-C chemokine receptor type 11 (C-C CKR-11) (CC-CKR-11) (CCR-11) (Che	Green
1384432_at	---	---	Blue
1384475_at	---	---	Green
1384971_at	Depdc7	DEP domain containing 7	Green
1385017_at	Aqr - Znf770	aquarius homolog (mouse) - zinc finger protein 770	Blue
1385050_at	Znf292	zinc finger protein 292	Blue
1385166_at	---	---	Green
1385171_s_at	Smtnl2	smoothelin-like 2	Blue
1385334_at	---	---	Green
1385706_at	---	---	Blue
1385827_at	Clcf1	cardiotrophin-like cytokine factor 1	Blue
1386231_at	RGD1306474	similar to RIKEN cDNA 9530003J23	Green
1386352_at	---	---	Blue
1386695_at	---	---	Green
1386716_at	---	---	Green
1386773_at	Btd	biotinidase	Green
1386893_at	Grn	granulin	Green
1386908_at	Glrx1	glutaredoxin 1 (thioltransferase)	Green
1386946_at	Cpt1a	carnitine palmitoyltransferase 1a, liver	Green
1386958_at	Txnrd1	thioredoxin reductase 1	Blue
1386978_at	Bnip3l	BCL2/adenovirus E1B interacting protein 3-like	Blue
1387028_a_at	Id1	inhibitor of DNA binding 1	Blue
1387058_at	Pctp	phosphatidylcholine transfer protein	Green
1387060_at	Klf6	Kruppel-like factor 6	Blue
1387121_a_at	Ndrg2	NDRG family member 2	Blue
1387130_at	Slc40a1	solute carrier family 39 (iron-regulated transporter), member 1	Blue
1387145_at	Gjb1	gap junction protein, beta 1	Green
1387178_a_at	Cbs	cystathionine beta synthase	Green
1387219_at	Adm	adrenomedullin	Blue
1387271_at	Phyh	phytanoyl-CoA 2-hydroxylase	Green
1387314_at	Sult1b1	sulfotransferase family, cytosolic, 1B, member 1	Green
1387338_s_at	Bcl2l11	BCL2-like 11 (apoptosis facilitator)	Blue
1387354_at	Stat1	signal transducer and activator of transcription 1	Green
1387361_s_at	Pgk1	phosphoglycerate kinase 1	Blue
1387528_at	Mbl2	mannose-binding lectin (protein C) 2	Green
1387622_at	Rfng	RFNG O-fucosylpeptide 3-beta-N-acetylglucosaminyltransferase	Green
1387671_at	Sctr	secretin receptor	Green
1387805_at	Bnip3	BCL2/adenovirus E1B 19 kDa-interacting protein 3	Blue
1387893_at	C1s	complement component 1, s subcomponent	Green
1387914_at	Cyp27a1	cytochrome P450, family 27, subfamily a, polypeptide 1	Green
1387964_a_at	Ero1l	ERO1-like (S. cerevisiae)	Blue
1387995_a_at	Ifitm3	interferon induced transmembrane protein 3	Green
1388102_at	Ptgr1	prostaglandin reductase 1	Blue
1388108_at	Elovl6	ELOVL family member 6, elongation of long chain fatty acids (yeast)	Green
1388318_at	Pgk1	phosphoglycerate kinase 1	Blue
1388587_at	Ier3	immediate early response 3	Blue
1388600_at	---	---	Green
1388634_at	Pgm1	phosphoglucomutase 1	Blue
1388666_at	Enc1	ectodermal-neural cortex 1	Blue
1388742_at	---	---	Blue
1388872_at	---	---	Green
1388948_at	Stard10	StAR-related lipid transfer (START) domain containing 10	Green
1388985_at	---	---	Blue
1388986_at	---	---	Blue
1389014_at	Nampt	nicotinamide phosphoribosyltransferase	Blue
1389075_at	---	---	Blue
1389132_at	Hip1	huntingtin interacting protein 1	Green
1389199_at	RGD1309079	similar to Ab2-095	Blue
1389207_at	Egln1	EGL nine homolog 1 (C. elegans)	Blue
1389230_at	---	---	Blue
1389297_at	Ero1l	ERO1-like (S. cerevisiae)	Blue
1389316_at	Usp9x	ubiquitin specific peptidase 9, X-linked	Blue
1389409_at	Tes	testis derived transcript	Blue
1389531_at	Zfp330	zinc finger protein 330	Blue
1389555_at	Tcf19	transcription factor 19	White
1389618_at	---	---	Blue
1389641_at	Snapc4	small nuclear RNA activating complex, polypeptide 4	Blue
1389651_at	Apln	apelin	Blue
1389797_at	---	---	Blue
1389858_at	Tk1	thymidine kinase 1, soluble	White
1390020_at	Ogdh	oxoglutarate (alpha-ketoglutarate) dehydrogenase (lipoamide)	Green
1390082_at	Hip1	huntingtin interacting protein 1	Green
1390109_at	---	---	Blue
1390203_at	---	---	Blue
1390394_at	LOC500034	similar to CG3570-PA	Blue
1390412_at	Slc40a1	solute carrier family 39 (iron-regulated transporter), member 1	Blue
1390423_at	Mycbp2	MYC binding protein 2	Blue
1390530_at	---	---	Green
1390532_at	---	---	Green
1390591_at	Slc17a3	solute carrier family 17 (sodium phosphate), member 3	Blue
1390709_at	Trio	triple functional domain (PTPRF interacting)	Blue
1390723_at	---	---	Blue
1390862_at	Znf629	zinc finger protein 629	Blue
1390932_at	---	---	Blue
1390945_at	Znf292	zinc finger protein 292	Blue
1390977_at	St7l	suppression of tumorigenicity 7-like	Blue
1390993_at	Pbld	phenazine biosynthesis-like protein domain containing	Green
1391212_at	Tceal1	transcription elongation factor A (SII)-like 1	Green
1391215_at	---	---	Blue
1391323_at	Srprb - Tf	signal recognition particle receptor, B subunit - transferrin	Blue
1391458_at	Ndrg1	N-myc downstream regulated gene 1	Blue
1391675_at	RGD1309708	similar to RIKEN cDNA 4930455F23	Blue
1391683_at	---	---	Blue
1391880_at	---	---	Blue
1391958_at	---	---	Blue
1392038_at	Arl6ip1	ADP-ribosylation factor-like 6 interacting protein 1	Blue
1392264_s_at	Serpine1	serine (or cysteine) peptidase inhibitor, clade E, member 1	Blue
1392603_at	---	---	Blue
1392633_at	---	---	Blue
1392736_at	---	---	Blue
1392747_at	---	---	Blue
1392941_at	Hip1	huntingtin interacting protein 1	Green
1392946_at	---	---	Green
1392952_at	Acsf2	acyl-CoA synthetase family member 2	Green
1393047_at	Rnf217	ring finger protein 217	Blue
1393236_at	Riok3	RIO kinase 3 (yeast)	Blue
1393245_at	Phyh	Phytanoyl-CoA 2-hydroxylase	Green
1393377_at	---	---	Green
1393492_at	---	---	Blue
1393516_at	---	---	Green
1393612_a_at	Depdc7	DEP domain containing 7	Green
1393627_at	Osap	ovary-specific acidic protein	Blue
1394401_at	Elovl6	ELOVL family member 6, elongation of long chain fatty acids (yeast)	Green
1394459_at	FAM120C	family with sequence similarity 120C	Green
1394844_s_at	Cyp4a2 - Cyp4a3	cytochrome P450, family 4, subfamily a, polypeptide 2 - cytochrome P450, famil	Green
1394948_at	---	---	Blue
1395041_at	Mttp	microsomal triglyceride transfer protein	Green
1395236_at	Ppp1r3c	protein phosphatase 1, regulatory (inhibitor) subunit 3C	Blue
1395427_at	---	---	White
1395519_at	MGC95152	similar to B230212L03Rik protein	Blue
1395744_at	---	---	Green
1395896_at	---	---	Blue
1396262_at	Nampt	nicotinamide phosphoribosyltransferase	Blue
1396539_at	---	---	Blue
1397304_at	Igtp	interferon gamma induced GTPase	Green
1397310_at	---	---	Blue
1397443_at	---	---	Blue
1397633_at	---	---	Blue
1397709_at	Arl6ip1	ADP-ribosylation factor-like 6 interacting protein 1	Blue
1397838_at	RGD1564792	RGD1564792	Blue
1398380_at	Vwa1	von Willebrand factor A domain containing 1	Blue
1398411_at	---	---	Blue
1398727_at	---	---	Green
1398791_at	Txnrd1	thioredoxin reductase 1	Blue
1398923_at	Rnasek	ribonuclease, RNase K	Green
1399119_at	Znf292	zinc finger protein 292	Blue

## Sheet: Cr
Affymetix ID	Gene Symbol	Gene Title	Cluster
1367671_at	Pcna	proliferating cell nuclear antigen	White
1367790_at	Snd1	staphylococcal nuclease and tudor domain containing 1	Green
1367794_at	A2m	alpha-2-macroglobulin	Green
1367847_at	Nupr1	nuclear protein 1	Green
1367917_at	Cyp2d2	cytochrome P450, family 2, subfamily d, polypeptide 2	Green
1367983_at	Fen1	flap structure-specific endonuclease 1	White
1367994_at	Dpyd	dihydropyrimidine dehydrogenase	Green
1368060_at	Hrsp12	heat-responsive protein 12	Green
1368092_at	Fah	fumarylacetoacetate hydrolase	Green
1368204_at	Lig1	ligase I, DNA, ATP-dependent	White
1368224_at	Serpina3n	serine (or cysteine) peptidase inhibitor, clade A, member 3N	Green
1368244_at	As3mt	arsenic (+3 oxidation state) methyltransferase	Green
1368253_at	Gamt	guanidinoacetate N-methyltransferase	Green
1368387_at	Bdh1	3-hydroxybutyrate dehydrogenase, type 1	Green
1368399_a_at	Pgcp	plasma glutamate carboxypeptidase	Green
1368452_at	Abcc6	ATP-binding cassette, sub-family C (CFTR/MRP), member 6	Green
1368497_at	Abcc2	ATP-binding cassette, sub-family C (CFTR/MRP), member 2	Blue
1368569_at	Akr1b7	aldo-keto reductase family 1, member B7	Green
1368642_at	Cdh2	cadherin 2	Green
1368658_at	Cntf	ciliary neurotrophic factor	White
1368707_at	Itih4	inter alpha-trypsin inhibitor, heavy chain 4	Green
1368860_at	Phlda1	pleckstrin homology-like domain, family A, member 1	Green
1368924_at	Ghr	growth hormone receptor	Green
1369086_a_at	Cacna1d	calcium channel, voltage-dependent, L type, alpha 1D subunit	Green
1369171_at	Mst1	Macrophage stimulating 1 (hepatocyte growth factor-like)	Green
1369225_at	Kng2	kininogen 2	Green
1369318_at	Fhit	fragile histidine triad gene	Green
1369610_at	Lin7c	lin-7 homolog C (C. elegans)	White
1369629_at	Adk	adenosine kinase	Green
1369630_at	Adk	adenosine kinase	Green
1369777_a_at	Shank2	SH3 and multiple ankyrin repeat domains 2	Green
1369837_at	Gulo	gulonolactone (L-) oxidase	Green
1369852_at	F10	coagulation factor X	Green
1369909_s_at	Tmem150	transmembrane protein 150	Green
1369940_at	Taldo1	transaldolase 1	White
1370127_at	Pold1	polymerase (DNA directed), delta 1, catalytic subunit	White
1370336_at	Osgin1	oxidative stress induced growth inhibitor 1	Blue
1370352_at	Cesl1 /// Es22 /// rCG_44273	carboxylesterase-like 1 /// esterase 22 /// carboxylesterase ES-4	White
1370436_at	Acsm2	acyl-CoA synthetase medium-chain family member 2	Green
1370475_at	Cyp2b3	cytochrome P450IIB3	Green
1370599_a_at	Ptprd	protein tyrosine phosphatase, receptor type, D	Green
1370615_at	LOC286989	UDP-glucuronosyltransferase	White
1370693_a_at	Cnp	2',3'-cyclic nucleotide 3' phosphodiesterase	Green
1370979_at	Ddx20	DEAD (Asp-Glu-Ala-Asp) box polypeptide 20	White
1370992_a_at	Fga	fibrinogen alpha chain	Green
1371014_at	Plcb1	phospholipase C, beta 1 (phosphoinositide-specific)	Green
1371069_at	Slc22a23	solute carrier family 22, member 23	Green
1371074_a_at	Mcm6	minichromosome maintenance complex component 6	White
1371081_at	Rapgef4	Rap guanine nucleotide exchange factor (GEF) 4	Green
1371094_at	Lhx2	LIM homeobox 2	White
1371099_at	---	---	Green
1371104_at	Srebf1	sterol regulatory element binding transcription factor 1	Green
1371124_a_at	Kng2	kininogen 2	Green
1371332_at	LOC684681	similar to Histone H1.2 (H1 VAR.1) (H1c)	Green
1371541_at	Mylk	myosin light chain kinase	Green
1371571_at	App	amyloid beta (A4) precursor protein	Green
1371572_at	App	amyloid beta (A4) precursor protein	Green
1371813_at	Hirip3	HIRA interacting protein 3	White
1371862_at	Rrm1	ribonucleotide reductase M1	White
1371942_at	Gstt3	glutathione S-transferase, theta 3	Green
1371963_at	Pcca	propionyl-coenzyme A carboxylase, alpha polypeptide	Green
1371970_at	Fam111a	family with sequence similarity 111, member A	White
1371988_at	Man1a1	mannosidase, alpha, class 1A, member 1	Green
1371990_at	Mpnd	MPN domain containing	Green
1371995_at	Klhl21	kelch-like 21 (Drosophila)	White
1372378_at	Dis3l2	DIS3 mitotic control homolog (S. cerevisiae)-like 2	Green
1372406_at	Mcm3	minichromosome maintenance complex component 3	White
1372438_at	Nit2	nitrilase family, member 2	Green
1372516_at	Kif22	kinesin family member 22	White
1372903_at	Kif18b	kinesin family member 18B	White
1373079_at	---	---	Green
1373178_at	---	---	Green
1373283_at	---	---	White
1373290_at	Ezh2	enhancer of zeste homolog 2 (Drosophila)	White
1373419_at	Ptprg	Protein tyrosine phosphatase, receptor type, G	Green
1373489_at	Chaf1a	chromatin assembly factor 1, subunit A (p150)	White
1373530_at	Ccne1	cyclin E1	White
1373557_at	Mcm4	minichromosome maintenance complex component 4	White
1373628_at	---	---	Green
1373654_at	Anxa8	annexin A8	Green
1373773_at	Gpm6a	glycoprotein m6a	Green
1373892_at	---	---	Green
1373908_at	---	---	Green
1373935_at	Pold2	polymerase (DNA directed), delta 2, regulatory subunit	White
1374036_at	Mcm2	minichromosome maintenance complex component 2	White
1374076_at	LOC690743 /// Rfwd3	similar to mixed lineage kinase domain-like /// ring finger and WD repeat domain	White
1374087_at	Slc48a1	solute carrier family 48 (heme transporter), member 1	White
1374131_at	---	---	Green
1374222_at	Slc22a18	solute carrier family 22, member 18	Green
1374320_at	F5	coagulation factor V (proaccelerin, labile factor)	Green
1374359_at	Ccne2	cyclin E2	White
1374417_at	Nrbp2	nuclear receptor binding protein 2	Green
1374432_at	---	---	Green
1374495_at	Lrba	LPS-responsive vesicle trafficking, beach and anchor containing	Green
1374512_at	LOC684314	similar to CG9886-like	Green
1374532_at	Ptges2	prostaglandin E synthase 2	White
1374540_at	Cdca7	cell division cycle associated 7	White
1374747_at	Pftk1	PFTAIRE protein kinase 1	Green
1374861_at	Tle2	transducin-like enhancer of split 2 (E(sp1) homolog, Drosophila)	Green
1374911_at	RGD1303142	oxidative stress responsive gene	Blue
1374915_at	---	---	Green
1374995_at	Elmo3	engulfment and cell motility 3	Green
1375026_at	Calml4	calmodulin-like 4	Green
1375224_at	Phlda3	pleckstrin homology-like domain, family A, member 3	White
1375314_at	Bcas3	breast carcinoma amplified sequence 3	Green
1375343_at	---	---	Green
1375517_at	Trp53inp2	tumor protein p53 inducible nuclear protein 2	Green
1375562_at	---	---	Green
1375612_at	---	---	Blue
1375856_at	---	---	Green
1375857_at	Myof	myoferlin	Green
1375943_at	Cp110	CP110 protein	White
1376018_at	Lmnb2	Lamin B2	Blue
1376026_at	Donson	downstream neighbor of SON	White
1376055_at	Mcm5	minichromosome maintenance complex component 5	White
1376071_at	---	---	Green
1376124_at	Iqub	IQ motif and ubiquitin domain containing	White
1376132_at	Gtdc1	glycosyltransferase-like domain containing 1	Green
1376317_at	Orc6l	origin recognition complex, subunit 6 like (yeast)	White
1376485_at	Traip	TRAF-interacting protein	White
1376659_at	Nubpl	nucleotide binding protein-like	Green
1376687_at	Usp1	ubiquitin specific peptidase 1	White
1376731_at	---	---	Green
1376733_at	Igsf11	immunoglobulin superfamily, member 11	Green
1376747_at	---	---	Green
1376774_at	Exoc4	Exocyst complex component 4	Green
1376810_at	Mphosph8 /// Parp4	M-phase phosphoprotein 8 /// poly (ADP-ribose) polymerase family, member 4	Green
1376840_at	---	---	White
1376845_at	isg12(b)	putative ISG12(b) protein	Green
1376860_at	Slc22a23	solute carrier family 22, member 23	Green
1377114_at	---	---	Blue
1377183_at	---	---	Green
1377254_a_at	Cohh1	Cohen syndrome homolog 1	Green
1377410_at	E2f8	E2F transcription factor 8	White
1377496_at	RGD1305441	similar to RIKEN cDNA 5730453I16	Blue
1377718_at	Fancb	Fanconi anemia, complementation group B	White
1377832_at	Plk4	polo-like kinase 4 (Drosophila)	White
1377917_at	---	---	Blue
1377962_at	Mybl2	myeloblastosis oncogene-like 2	White
1377967_at	Cdt1	chromatin licensing and DNA replication factor 1	White
1378056_at	Gmnn	geminin	White
1378334_a_at	---	---	Green
1378507_at	---	---	White
1378537_at	---	---	White
1378600_at	Taf1d	TATA box binding protein (TBP)-associated factor, RNA polymerase I, D, 41kDa	White
1378640_at	Uhrf1	ubiquitin-like with PHD and ring finger domains 1	White
1378766_at	---	---	Green
1378906_at	RGD1559690	similar to hypothetical protein FLJ25416	White
1379031_at	Gca	grancalcin	Green
1379073_at	Slc25a23	solute carrier family 25 (mitochondrial carrier; phosphate carrier), member 23	Green
1379076_at	---	---	Green
1379277_at	---	---	Green
1379386_at	Gtse1	G-2 and S-phase expressed 1	White
1379393_at	Vil1	villin 1	Green
1379607_at	---	---	Green
1379608_at	RGD1560010	RGD1560010	White
1379673_at	Uap1l1	UDP-N-acteylglucosamine pyrophosphorylase 1-like 1	Green
1379696_at	---	---	Green
1379778_at	RGD1307983	similar to HSPC043 protein	White
1379815_at	LOC683733	similar to Transcription factor 7-like 2 (HMG box transcription factor 4) (T-cel	Green
1379904_at	Trappc6a	trafficking protein particle complex 6A	Green
1379957_at	Slfn8	schlafen 8	White
1379967_at	Zfp367	zinc finger protein 367	White
1379980_at	---	---	Green
1380013_at	Pnpla3	patatin-like phospholipase domain containing 3	Green
1380182_at	RGD1563437	similar to KIAA1217	Green
1380243_at	RGD1304693	similar to CG14803-PA	White
1380277_at	Rad51ap1	RAD51 associated protein 1	White
1380320_at	Lin54	lin-54 homolog (C. elegans)	White
1380598_at	---	---	Green
1380883_at	---	---	White
1381006_at	Hgfac	hepatocyte growth factor activator	Green
1381130_at	Mcm8	minichromosome maintenance complex component 8	White
1381574_at	Tmem195	transmembrane protein 195	Green
1381871_at	---	---	Green
1381982_at	Uap1l1	UDP-N-acteylglucosamine pyrophosphorylase 1-like 1	Green
1381983_at	Dennd1a	DENN/MADD domain containing 1A	Green
1382060_at	---	---	Green
1382218_at	RGD1305807	hypothetical LOC298077	Green
1382311_at	Tifa	TRAF-interacting protein with forkhead-associated domain	Green
1382431_at	---	---	Green
1382659_at	Pla2r1	phospholipase A2 receptor 1	Green
1382830_at	Suv39h2	suppressor of variegation 3-9 homolog 2 (Drosophila)	White
1383002_at	Phf20l1	PHD finger protein 20-like 1	Green
1383063_a_at	---	---	Green
1383103_at	Fam172a	family with sequence similarity 172, member A	Green
1383188_at	---	---	Green
1383212_at	---	---	Green
1383287_at	Fubp1	far upstream element (FUSE) binding protein 1	Blue
1383458_at	---	---	Green
1383477_at	Uchl5	ubiquitin carboxyl-terminal hydrolase L5	Blue
1383497_at	---	---	Green
1383574_at	Man1a1	mannosidase, alpha, class 1A, member 1	Green
1383604_at	---	---	Green
1383637_at	---	---	Green
1383640_at	---	---	Green
1383684_at	Asf1b	ASF1 anti-silencing function 1 homolog B (S. cerevisiae)	White
1383721_at	Fzd8	frizzled homolog 8 (Drosophila)	Blue
1383728_at	LOC686240	similar to NMDA receptor regulated 1-like	Blue
1383770_at	---	---	Green
1383853_at	Dyrk3	dual-specificity tyrosine-(Y)-phosphorylation regulated kinase 3	White
1383860_at	Fosl2	Fos-like antigen 2	White
1383900_at	Qrich2	glutamine rich 2	Green
1383921_at	---	---	White
1383931_at	---	---	Green
1383956_at	RGD1565709	similar to ovostatin-2	Green
1384041_at	---	---	White
1384068_at	Ckap2	cytoskeleton associated protein 2	White
1384103_at	RGD1561416	similar to novel protein (HT036)	Green
1384145_at	RGD1310495	similar to KIAA1919 protein	Green
1384231_at	LOC687121	similar to Shc SH2-domain binding protein 1	White
1384499_at	Bucs1	butyryl Coenzyme A synthetase 1	Green
1384701_at	---	---	White
1384818_at	Mylk	myosin light chain kinase	Green
1384988_at	Fbxo5	F-box protein 5	White
1385024_at	Cutc	cutC copper transporter homolog (E.coli)	Blue
1385109_at	Taf1d	TATA box binding protein (TBP)-associated factor, RNA polymerase I, D, 41kDa	White
1385132_at	---	---	White
1385133_at	LOC691729	similar to spermatogenesis associated 5-like 1	White
1385381_at	---	---	Green
1385522_at	Orc1l	origin recognition complex, subunit 1-like (yeast)	White
1385733_at	Exo1	exonuclease 1	White
1385756_at	Itih1	inter-alpha trypsin inhibitor, heavy chain 1	Green
1385781_at	Ercc6l	excision repair cross-complementing rodent repair deficiency complementation gro	White
1386466_at	---	---	White
1387034_at	Pah	phenylalanine hydroxylase	Green
1387045_at	Atp6v0a1	ATPase, H+ transporting, lysosomal V0 subunit A1	Green
1387050_s_at	Kng1 /// Kng1l1 /// Kng2	kininogen 1 /// kininogen 1-like 1 /// kininogen 2	Green
1387307_at	Hal	histidine ammonia lyase	Green
1387411_at	Ptprk	protein tyrosine phosphatase, receptor type, K, extracellular region	Green
1387426_at	Slc25a21	solute carrier family 25 (mitochondrial oxodicarboxylate carrier), member 21	Green
1387457_at	Dusp12	dual specificity phosphatase 12	Blue
1387530_a_at	Fosb /// Fosl2	FBJ osteosarcoma oncogene B /// fos-like antigen 2	White
1387599_a_at	Nqo1	NAD(P)H dehydrogenase, quinone 1	White
1387626_at	Dck	deoxycytidine kinase	White
1387673_a_at	Anxa6	annexin A6	Green
1387725_at	Gulo	gulonolactone (L-) oxidase	Green
1387795_at	Pola2	polymerase (DNA directed), alpha 2	White
1387872_at	Hnrnpa1	heterogeneous nuclear ribonucleoprotein A1	Blue
1387907_at	Itpr1	inositol 1,4,5-triphosphate receptor, type 1	Green
1387924_at	Ngef	neuronal guanine nucleotide exchange factor	Green
1387963_a_at	Uox	urate oxidase	Green
1387972_at	Mucdhl	mucin and cadherin like	Green
1388135_at	Rpa2	replication protein A2	White
1388143_at	Col18a1	collagen, type XVIII, alpha 1	Green
1388190_at	Apob	apolipoprotein B (including Ag(x) antigen)	Green
1388198_at	Nupl1	nucleoporin like 1	White
1388526_at	Gstz1	glutathione transferase zeta 1	Green
1388639_at	Bcas3	Breast carcinoma amplified sequence 3	Green
1388744_at	Mcm7	minichromosome maintenance deficient 7 (S. cerevisiae)	White
1388825_at	---	---	Green
1388870_at	Msi2	Musashi homolog 2 (Drosophila)	Green
1389102_at	Dock1	dedicator of cyto-kinesis 1	Green
1389136_at	Prkrir	protein-kinase, interferon-inducible double stranded RNA dependent inhibitor, re	White
1389150_at	---	---	Green
1389159_at	---	---	Green
1389248_at	Galk1	galactokinase 1	Green
1389371_at	---	---	Green
1389408_at	Rrm2	ribonucleotide reductase M2	White
1389421_at	Pole	polymerase (DNA directed), epsilon	White
1389434_at	Bbs9	Bardet-Biedl syndrome 9	Green
1389439_at	---	---	Blue
1389440_at	---	---	White
1389448_at	2011-09-04	septin 4	Green
1389457_at	Mybl2	myeloblastosis oncogene-like 2	White
1389510_at	Lyar	Ly1 antibody reactive homolog (mouse)	White
1389649_at	---	---	Green
1389725_at	Tm7sf2	transmembrane 7 superfamily member 2	Green
1389852_at	Cenpm	centromere protein M	White
1390389_at	---	---	Green
1390404_at	Lama2	laminin, alpha 2	Green
1390432_at	Tmco3	transmembrane and coiled-coil domains 3	Green
1390481_a_at	Ube2t	ubiquitin-conjugating enzyme E2T (putative)	White
1390557_at	Gca	grancalcin	Green
1390623_at	Gins3	GINS complex subunit 3 (Psf3 homolog)	White
1390650_at	Nup85	nucleoporin 85kDa	White
1390729_x_at	RGD1305441	similar to RIKEN cDNA 5730453I16	Blue
1390823_at	Skp2	S-phase kinase-associated protein 2 (p45)	White
1390856_at	---	---	Green
1390982_at	Chaf1b	chromatin assembly factor 1, subunit B (p60)	White
1391077_at	Clspn	claspin homolog (Xenopus laevis)	White
1391526_at	Kif16b	kinesin family member 16B	Green
1391538_at	Cideb	cell death-inducing DNA fragmentation factor, alpha subunit-like effector B	Green
1391544_at	---	---	Green
1391611_at	Kif12	kinesin family member 12	Green
1391621_at	---	---	Green
1391871_at	Stard13	StAR-related lipid transfer (START) domain containing 13	Green
1391890_at	Bcas3	breast carcinoma amplified sequence 3	Green
1391897_at	Rabgap1l	RAB GTPase activating protein 1-like	Green
1391916_at	---	---	Green
1392044_at	---	---	Green
1392057_at	LOC500893	similar to GLI-Kruppel family member GLI4	Blue
1392061_at	Mcm10	minichromosome maintenance complex component 10	White
1392064_at	Dlx1	distal-less homeobox 1	White
1392128_at	Atad5	ATPase family, AAA domain containing 5	White
1392440_at	---	---	White
1392554_a_at	---	---	White
1392653_at	---	---	Green
1392720_at	Cyp4f17	cytochrome P450, family 4, subfamily f, polypeptide 17	Green
1392800_at	RGD1308165	similar to hypothetical protein MGC17337	Blue
1392825_at	RGD1559600	RGD1559600	Green
1392852_at	Smoc1	SPARC related modular calcium binding 1	Green
1392870_at	---	---	Green
1393036_at	Psrc1	proline/serine-rich coiled-coil 1	White
1393123_at	C8g	complement component 8, gamma polypeptide	Green
1393228_at	Hpdl	4-hydroxyphenylpyruvate dioxygenase-like	White
1393230_s_at	RGD1308772	Similar to KIAA0564 protein	Green
1393260_at	LOC360228	WDNM1 homolog	Green
1393373_at	Opn3	opsin 3	White
1393561_at	---	---	Green
1393803_at	Casp8ap2	caspase 8 associated protein 2	White
1393844_at	Mlf1ip	myeloid leukemia factor 1 interacting protein	White
1393848_at	Rrm2	ribonucleotide reductase M2	White
1393982_at	Pole2	polymerase (DNA directed), epsilon 2 (p59 subunit)	White
1394086_at	Senp7	SUMO1/sentrin specific protease 7	Green
1394371_at	Nufip1	nuclear fragile X mental retardation protein interacting protein 1	Blue
1394419_at	Arhgap11a	Rho GTPase activating protein 11A	White
1394457_at	---	---	White
1395132_at	Utrn	Utrophin	Green
1395203_at	---	---	Green
1395274_at	Dst	dystonin	Green
1395347_at	Arsa	arylsulfatase A	Green
1395644_at	Abca8	ATP-binding cassette, sub-family A (ABC1), member 8	Green
1395944_at	RGD1310778	similar to Putative protein C21orf45	White
1395957_at	---	---	Green
1396236_at	---	---	White
1396323_at	LOC681383	similar to Protein C10orf11 homolog	Green
1397286_at	---	---	Green
1397406_at	---	---	Green
1397409_s_at	Wee1	wee 1 homolog (S. pombe)	White
1397556_at	Nat13	N-acetyltransferase 13	Blue
1397564_at	---	---	White
1397698_at	---	---	Green
1397704_at	LOC691979	similar to N-acetyltransferase ESCO2 (Establishment of cohesion 1 homolog 2)	White
1397915_at	---	---	White
1398397_at	---	---	Green
1398439_a_at	Orc6l	origin recognition complex, subunit 6 like (yeast)	White
1398546_at	---	---	White
1398598_at	Dst	dystonin	Green
1398706_at	---	---	White

## Sheet: Cd
Affymetrix ID	Gene Symbol	Gene Title	Cluster
1367631_at	Ctgf	connective tissue growth factor	Blue
1367650_at	Tinagl1	tubulointerstitial nephritis antigen-like 1	Blue
1367655_at	Tmsb10	thymosin, beta 10	Blue
1367661_at	S100a6	S100 calcium binding protein A6	Blue
1367729_at	Oat	ornithine aminotransferase (gyrate atrophy)	Green
1367764_at	Ccng1	cyclin G1	Blue
1367784_a_at	Clu	clusterin	Blue
1367800_at	Plat	plasminogen activator, tissue	Blue
1367974_at	Anxa3	annexin A3	Blue
1368072_at	Btg3	B-cell translocation gene 3	Blue
1368162_at	Cst6	cystatin E/M	Blue
1368167_at	Ctse	cathepsin E	Blue
1368205_at	Cfi	complement factor I	Green
1368247_at	Hspa1a /// Hspa1b	heat shock 70kD protein 1A /// heat shock 70kD protein 1B (mapped)	Blue
1368269_at	Lgals4	lectin, galactoside-binding, soluble, 4	Blue
1368290_at	Cyr61	cysteine-rich, angiogenic inducer, 61	Blue
1368332_at	Gbp2	guanylate binding protein 2	Blue
1368335_at	Apoa1	apolipoprotein A-I	Blue
1368339_at	S100g	S100 calcium binding protein G	Blue
1368379_at	Scarb2	scavenger receptor class B, member 2	Blue
1368380_at	Vtn	vitronectin	Green
1368490_at	Cd14	CD14 molecule	Blue
1368538_at	Exoc7	exocyst complex component 7	Blue
1368905_at	Ces2	carboxylesterase 2 (intestine, liver)	Blue
1368947_at	Gadd45a	growth arrest and DNA-damage-inducible, alpha	Blue
1369202_at	Mx2	myxovirus (influenza virus) resistance 2	Blue
1369286_at	Proc	protein C	Green
1369590_a_at	Ddit3	DNA-damage inducible transcript 3	Blue
1369701_at	Lipc	lipase, hepatic	Green
1370057_at	Csrp1	cysteine and glycine-rich protein 1	Blue
1370073_at	Dnajc3	DnaJ (Hsp40) homolog, subfamily C, member 3	Blue
1370153_at	Gdf15	growth differentiation factor 15	Blue
1370174_at	Ppp1r15a	protein phosphatase 1, regulatory (inhibitor) subunit 15A	Blue
1370223_at	Arfrp1	ADP-ribosylation factor related protein 1	Blue
1370244_at	Ctsl1	cathepsin L1	Blue
1370259_a_at	Pthr1	parathyroid hormone receptor 1	Blue
1370313_at	Acot7	acyl-CoA thioesterase 7	Blue
1370348_at	Ninj1	ninjurin 1	Blue
1370361_at	Cgref1	cell growth regulator with EF hand domain 1	Blue
1370387_at	Cyp3a9	cytochrome P450, family 3, subfamily a, polypeptide 9	Blue
1370399_at	Cyp4b1	cytochrome P450, family 4, subfamily b, polypeptide 1	Blue
1370401_at	Ly6b	lymphocyte antigen 6 complex, locus B	Blue
1370464_at	Abcb1	ATP-binding cassette, sub-family B (MDR/TAP), member 1	Blue
1370583_s_at	Abcb1 /// Abcb1b	ATP-binding cassette, sub-family B (MDR/TAP), member 1 /// ATP-binding cassette,	Blue
1370694_at	Trib3	tribbles homolog 3 (Drosophila)	Blue
1370803_at	Zwint	ZW10 interactor	Blue
1370912_at	Hspa1b	heat shock 70kD protein 1B (mapped)	Blue
1370988_at	---	---	Blue
1371015_at	Mx1	myxovirus (influenza virus) resistance 1	Blue
1371211_a_at	Nrg1	neuregulin 1	Blue
1371212_at	Nrg1	neuregulin 1	Blue
1371455_at	Pmm1	phosphomannomutase 1	Blue
1371689_at	---	---	Green
1371692_at	Mllt11	myeloid/lymphoid or mixed-lineage leukemia (trithorax homolog, Drosophila); tran	Blue
1371703_at	Ahnak	AHNAK nucleoprotein	Blue
1371735_at	---	---	Blue
1371774_at	Sat1	spermidine/spermine N1-acetyl transferase 1	Blue
1371785_at	Tnfrsf12a	tumor necrosis factor receptor superfamily, member 12a	Blue
1372216_at	Cyb561d1	cytochrome b-561 domain containing 1	Blue
1372240_at	Sgca	sarcoglycan, alpha (dystrophin-associated glycoprotein)	Blue
1372306_at	Ethe1	ethylmalonic encephalopathy 1	Blue
1372476_at	Fads3	fatty acid desaturase 3	Blue
1372585_at	RGD1566254	RGD1566254	Blue
1372604_at	RGD1309808	similar to apolipoprotein L2; apolipoprotein L-II	Blue
1372729_at	Procr	protein C receptor, endothelial	Blue
1372762_at	Hddc3	HD domain containing 3	Blue
1372809_at	LOC290595	hypothetical gene supported by AF152002	Blue
1372870_at	Kdelr3	KDEL (Lys-Asp-Glu-Leu) endoplasmic reticulum protein retention receptor 3	Blue
1373490_at	Gmfg	glia maturation factor, gamma	Blue
1373504_at	Glipr1	GLI pathogenesis-related 1	Blue
1373606_at	Zfand2b	zinc finger, AN1 type domain 2B	Blue
1374146_at	Mad2l2	MAD2 mitotic arrest deficient-like 2 (yeast)	Blue
1374345_at	---	---	Blue
1374610_at	---	---	Blue
1375170_at	S100a11	S100 calcium binding protein A11 (calizzarin)	Blue
1375346_at	RGD1563941	similar to hypothetical protein FLJ20010	Blue
1375684_at	Neu1	sialidase 1 (lysosomal sialidase)	Blue
1375906_at	LOC683034	hypothetical protein LOC683034	Blue
1375920_at	Plekho1	pleckstrin homology domain containing, family O member 1	Blue
1376319_at	Sema3c	sema domain, immunoglobulin domain (Ig), short basic domain, secreted, (semaphor	Blue
1376500_at	Fbxo23	F-box only protein 23	Blue
1377336_at	Sema3b	sema domain, immunoglobulin domain (Ig), short basic domain, secreted, (semaphor	Blue
1377456_at	---	---	Green
1377739_at	Gng12	guanine nucleotide binding protein (G protein), gamma 12	Blue
1377752_at	Emp2	epithelial membrane protein 2	Blue
1378387_at	Tinf2	TERF1 (TRF1)-interacting nuclear factor 2	Blue
1378570_at	---	---	Green
1378883_at	---	---	Green
1378896_at	Slc30a2	solute carrier family 30 (zinc transporter), member 2	Blue
1378910_at	---	---	Blue
1379318_at	LOC498662	similar to RIKEN cDNA 2610019F03	Blue
1379420_at	RGD1565002	similar to Dehydrogenase/reductase SDR family member 7 precursor (Retinal short-	Green
1379805_at	Slc41a2	solute carrier family 41, member 2	Blue
1379854_at	Abhd5	abhydrolase domain containing 5	Blue
1380470_x_at	---	---	Blue
1380611_at	Fkbp5	FK506 binding protein 5	Blue
1380668_at	MGC72974	Hypothetical LOC316976	Blue
1381082_at	RGD1564357	RGD1564357	Blue
1381428_a_at	---	---	Green
1381453_at	---	---	Green
1381940_at	---	---	Blue
1382028_at	Pex19	peroxisomal biogenesis factor 19	Green
1382137_at	Abhd3	abhydrolase domain containing 3	Blue
1382475_at	---	---	Blue
1382554_at	C8a	complement component 8, alpha polypeptide	Green
1382882_x_at	---	---	Blue
1383248_at	Fmo5	flavin containing monooxygenase 5	Blue
1383302_at	Dnajb1	DnaJ (Hsp40) homolog, subfamily B, member 1	Blue
1383369_at	Trim26	tripartite motif-containing 26	Blue
1383485_at	Mdm2	Mdm2 p53 binding protein homolog (mouse)	Blue
1383666_at	Ptrh1	peptidyl-tRNA hydrolase 1 homolog (S. cerevisiae)	Blue
1383702_at	---	---	Green
1383797_a_at	Ptrh1	peptidyl-tRNA hydrolase 1 homolog (S. cerevisiae)	Blue
1383874_at	RGD1560812	RGD1560812	Blue
1383999_at	---	---	Green
1384602_at	Gpr107	G protein-coupled receptor 107	Blue
1385001_at	Gsdmd	gasdermin D	Blue
1385089_at	Grhl1	grainyhead-like 1 (Drosophila)	Blue
1385117_at	---	---	Blue
1385252_at	Trim6	tripartite motif-containing 6	Blue
1385269_s_at	Ccdc93	coiled-coil domain containing 93	Blue
1385724_at	LOC682874	hypothetical protein LOC682874	Blue
1385801_at	Dnajc18	DnaJ (Hsp40) homolog, subfamily C, member 18	Blue
1385899_at	Trim16	tripartite motif-containing 16	Blue
1386186_s_at	---	---	Blue
1386879_at	Lgals3	lectin, galactoside-binding, soluble, 3	Blue
1386890_at	S100a10	S100 calcium binding protein A10	Blue
1386901_at	Cd36	CD36 molecule (thrombospondin receptor)	Green
1387011_at	Lcn2	lipocalin 2	Blue
1387082_at	Fetub	fetuin B	Green
1387221_at	Gch1	GTP cyclohydrolase 1	Blue
1387282_at	Hspb8	heat shock protein 8	Blue
1387291_at	Itih3	inter-alpha trypsin inhibitor, heavy chain 3	Green
1387316_at	Cxcl1	chemokine (C-X-C motif) ligand 1 (melanoma growth stimulating activity, alpha)	Blue
1387391_at	Cdkn1a	cyclin-dependent kinase inhibitor 1A (p21, Cip1)	Blue
1387451_at	Dcbld2	discoidin, CUB and LCCL domain containing 2	Blue
1387663_at	Gmfb	glia maturation factor, beta	Blue
1387818_at	Casp4	caspase 4, apoptosis-related cysteine peptidase	Blue
1387856_at	Cnn3	calponin 3, acidic	Blue
1388130_at	Zyx	zyxin	Blue
1388146_at	---	---	Green
1388453_at	Myadm	myeloid-associated differentiation marker	Blue
1388460_at	Capg	capping protein (actin filament), gelsolin-like	Blue
1388574_at	Wars	tryptophanyl-tRNA synthetase	Blue
1388663_at	LOC687118	similar to death effector domain-containing DNA binding protein 2	Blue
1388722_at	Dnajb1	DnaJ (Hsp40) homolog, subfamily B, member 1	Blue
1388763_at	LOC690976	similar to Calponin-2 (Calponin H2, smooth muscle) (Neutral calponin)	Blue
1388792_at	Gadd45g	growth arrest and DNA-damage-inducible, gamma	Blue
1388924_at	Angptl4	angiopoietin-like 4	Blue
1389068_at	Wipi2	WD repeat domain, phosphoinositide interacting 2	Blue
1389110_at	---	---	Blue
1389166_at	Cib2	calcium and integrin binding family member 2	Blue
1389402_at	Axud1	AXIN1 up-regulated 1	Blue
1389650_at	---	---	Green
1389732_at	Dram	damage-regulated autophagy modulator	Blue
1389990_at	---	---	Blue
1390026_at	Bag3	Bcl2-associated athanogene 3	Blue
1390042_at	Tmem140	transmembrane protein 140	Green
1390391_at	---	---	Blue
1390455_at	Abhd2	abhydrolase domain containing 2	Blue
1390662_at	Trim24	tripartite motif-containing 24	Blue
1390691_at	RGD1561551	Similar to Hypothetical protein MGC75664	Blue
1390770_at	---	---	Blue
1391028_at	---	---	Blue
1391571_at	---	---	Green
1392644_s_at	LOC498662	similar to RIKEN cDNA 2610019F03	Blue
1393025_at	---	---	Blue
1393134_at	Sephs1	selenophosphate synthetase 1	Green
1393584_at	Tnfrsf21	tumor necrosis factor receptor superfamily, member 21	Blue
1394363_at	Riok3	RIO kinase 3 (yeast)	Blue
1394923_at	LOC689619	similar to nuclear receptor interacting protein 2	Blue
1395329_at	Gmppb	GDP-mannose pyrophosphorylase B	Blue
1395366_at	---	---	Blue
1395572_at	Dnaja4	DnaJ (Hsp40) homolog, subfamily A, member 4	Blue
1395586_at	---	---	Green
1395699_at	Riok3	RIO kinase 3 (yeast)	Blue
1396228_at	RGD1308958	Similar to chromosome 9 open reading frame 5	Blue
1396383_at	Aldh3b1	aldehyde dehydrogenase 3 family, member B1	Blue
1396561_x_at	Piga	phosphatidylinositol glycan anchor biosynthesis, class A	Blue
1397372_at	Mobkl1b	MOB1, Mps One Binder kinase activator-like 1B (yeast)	Blue
1398245_at	Sncg	synuclein, gamma (breast cancer-specific protein 1)	Blue
1398264_at	Slc30a2	solute carrier family 30 (zinc transporter), member 2	Blue
1398343_at	LOC498996	similar to DnaJ (Hsp40) homolog, subfamily A, member 4	Blue
1398376_at	---	---	Blue
1398600_at	---	---	Blue
1398771_at	Slc3a2	solute carrier family 3 (activators of dibasic and neutral amino acid transport)	Blue

## Sheet: Ni, Cr, and Cd
Affymetrix ID	Gene Symbol	Gene Title	Cluster
1367850_at	Fcgr2a -- LOC498276 -- LOC498277	Fc fragment of IgG, low affinity IIa, receptor (CD32) -- Fc gamma receptor II b	Blue
1368342_at	Ampd3	adenosine monophosphate deaminase 3	Blue
1368363_at	Klf5	Kruppel-like factor 5	Blue
1368550_at	Foxq1	forkhead box Q1	Blue
1369050_at	Pik3c2g	phosphoinositide-3-kinase, class 2, gamma polypeptide	Green
1369111_at	Fabp1	fatty acid binding protein 1, liver	Green
1369268_at	Atf3	activating transcription factor 3	Blue
1370080_at	Hmox1	heme oxygenase (decycling) 1	Blue
1370491_a_at	Hdc	histidine decarboxylase	Green
1370725_a_at	G6pc	glucose-6-phosphatase, catalytic subunit	Green
1371109_at	C8b	complement component 8, beta polypeptide	Green
1371237_a_at	Mt1a	metallothionein 1a	Blue
1371527_at	Emp1	epithelial membrane protein 1	Blue
1372727_at	---	---	Blue
1373767_at	Zfand2a	zinc finger, AN1-type domain 2A	Blue
1374886_at	Bcs1l	BCS1-like (yeast)	Blue
1380229_at	Maff	v-maf musculoaponeurotic fibrosarcoma oncogene homolog F (avian)	Blue
1380699_at	---	---	Blue
1383253_at	---	---	Blue
1383425_at	C5	complement component 5	Green
1383632_at	---	---	Blue
1385961_at	Klf5	Kruppel-like factor 5	Blue
1387228_at	Slc2a2	solute carrier family 2 (facilitated glucose transporter), member 2	Green
1388153_at	Acsl1	acyl-CoA synthetase long-chain family member 1	Green
1388271_at	Mt2A	metallothionein 2A	Blue
1389381_at	Sqstm1	sequestosome 1	Blue
1391806_at	LOC498793	similar to inter-alpha-inhibitor H2 chain	Green
1394039_at	Klf5	Kruppel-like factor 5	Blue
1394112_at	Hao1	hydroxyacid oxidase 1	Green
1398246_s_at	Fcgr2a -- LOC498276	Fc fragment of IgG, low affinity IIa, receptor (CD32) -- Fc gamma receptor II b	Blue
1398260_a_at	Serpind1	serine (or cysteine) peptidase inhibitor, clade D, member 1	Green

## Sheet: Ni and Cd
Affymetrix ID	Gene Symbol	Gene Title	Cluster
1367584_at	Anxa2	annexin A2	Blue
1367593_at	Sepw1	selenoprotein W, 1	Blue
1367795_at	Ifrd1	interferon-related developmental regulator 1	Blue
1368146_at	Dusp1	dual specificity phosphatase 1	Blue
1368147_at	Dusp1	dual specificity phosphatase 1	Blue
1368940_at	P2ry2	purinergic receptor P2Y, G-protein coupled 2	Blue
1369099_at	Slc30a1	solute carrier family 30 (zinc transporter), member 1	Blue
1369736_at	Emp1	epithelial membrane protein 1	Blue
1370000_at	Nucb2	nucleobindin 2	Blue
1370026_at	Cryab	crystallin, alpha B	Blue
1370177_at	PVR	poliovirus receptor	Blue
1371360_at	Ndrg1	N-myc downstream regulated gene 1	Blue
1372103_at	LOC498996	similar to DnaJ (Hsp40) homolog, subfamily A, member 4	Blue
1372293_at	RGD1562059	Similar to RIKEN cDNA 1110038F21	Blue
1373677_at	Slc39a10	solute carrier family 39 (zinc transporter), member 10	Green
1374366_at	Slc39a4	solute carrier family 39 (zinc transporter), member 4	Green
1374404_at	Jun	Jun oncogene	Blue
1376513_a_at	---	---	Blue
1377626_at	LOC690768	hypothetical protein LOC690768	Green
1379934_at	---	---	Blue
1381335_at	---	---	Blue
1381533_at	Rnd1	Rho family GTPase 1	Blue
1383193_at	---	---	Blue
1383744_at	---	---	Blue
1385464_at	Foxq1	Forkhead box Q1	Blue
1386944_a_at	G6pc	glucose-6-phosphatase, catalytic subunit	Green
1388267_a_at	Mt1a	metallothionein 1a	Blue
1388721_at	Hspb8	heat shock protein 8	Blue
1388900_at	RGD1566118	RGD1566118	Blue
1389528_s_at	Jun	Jun oncogene	Blue
1390287_at	Bin2 -- LOC685015	bridging integrator 2 -- hypothetical protein LOC685015	Green
1391481_at	---	---	Blue
1392579_at	Obfc2a	oligonucleotide/oligosaccharide-binding fold containing 2A	Blue
1392627_x_at	---	---	Blue
1398296_at	Gde1	glycerophosphodiester phosphodiesterase 1	Blue

## Sheet: Ni and Cr
Affymetrix ID	Gene Symbol	Gene Title	Cluster
1367598_at	Ttr	transthyretin	Green
1367909_at	Dcxr	dicarbonyl L-xylulose reductase	Green
1368180_s_at	Gsta2 /// LOC494499	glutathione S-transferase A2 /// LOC494499 protein	Blue
1368278_at	Lgals2	lectin, galactoside-binding, soluble 2	Green
1368627_at	Rgn	regucalcin (senescence marker protein-30)	Green
1369499_at	Tyms	thymidylate synthetase	White
1370019_at	Sult1a1	sulfotransferase family, cytosolic, 1A, phenol-preferring, member 1	Green
1370264_at	Syne1	spectrin repeat containing, nuclear envelope 1	Green
1370310_at	Hmgcs2	3-hydroxy-3-methylglutaryl-Coenzyme A synthase 2 (mitochondrial)	Green
1370902_at	Akr1b8	aldo-keto reductase family 1, member B8	Blue
1370939_at	Acsl1	acyl-CoA synthetase long-chain family member 1	Green
1372006_at	---	---	Blue
1372101_at	Ppap2b	phosphatidic acid phosphatase type 2B	Green
1372398_at	Kctd15	potassium channel tetramerisation domain containing 15	Blue
1373035_at	---	---	Blue
1374615_at	---	---	Green
1374758_at	---	---	Green
1376640_at	Fam171a1	Family with sequence similarity 171, member A1	Green
1377758_at	Hsd17b13	hydroxysteroid (17-beta) dehydrogenase 13	Green
1377878_at	Fgfbp3	fibroblast growth factor binding protein 3	Blue
1378133_at	Slc7a11	solute carrier family 7 (cationic amino acid transporter, y+ system), member 11	Blue
1379240_at	---	---	Green
1380610_at	---	---	Blue
1380682_at	Mex3b	mex3 homolog B (C. elegans)	Blue
1383472_at	Aldh1b1	aldehyde dehydrogenase 1 family, member B1	Green
1383578_at	Rad51	RAD51 homolog (RecA homolog, E. coli) (S. cerevisiae)	White
1383603_at	---	---	Green
1384505_at	---	---	Green
1385569_at	---	---	Blue
1387234_at	Azgp1	alpha-2-glycoprotein 1, zinc-binding	Green
1387808_at	Slc7a7	solute carrier family 7 (cationic amino acid transporter, y+ system), member 7	Green
1387809_at	Map2k6	mitogen-activated protein kinase kinase 6	Green
1388340_at	Ns5atp9	NS5A (hepatitis C virus) transactivated protein 9	White
1389054_at	LOC498368	similar to RIKEN cDNA 0610040J01	Green
1389265_at	Gbe1	glucan (1,4-alpha-), branching enzyme 1	Blue
1389662_at	Wnk4	WNK lysine deficient protein kinase 4	Green
1390024_at	---	---	Green
1390715_at	Igfbpl1	insulin-like growth factor binding protein-like 1	Green
1391450_at	Loxl2	lysyl oxidase-like 2	Blue
1392037_at	---	---	Green
1392384_s_at	Akr1d1	aldo-keto reductase family 1, member D1 (delta 4-3-ketosteroid-5-beta-reductase)	Green
1393119_at	---	---	Blue
1393615_at	Depdc6	DEP domain containing 6	Green
1396189_at	---	---	Blue
1396190_x_at	---	---	Blue
1398620_at	Samd4a	Sterile alpha motif domain containing 4A	Blue
1398634_at	LOC686032	hypothetical protein LOC686032	Green

## Sheet: Cr and Cd
Affymetrix ID	Gene Symbol	Gene Title	Cluster
1367647_at	Serpina1	serpin peptidase inhibitor, clade A (alpha-1 antiproteinase, antitrypsin), membe	Green
1367988_at	Cyp2c23	cytochrome P450, family 2, subfamily c, polypeptide 23	Green
1368064_a_at	Ddc	dopa decarboxylase (aromatic L-amino acid decarboxylase)	Green
1368360_at	Plg	plasminogen	Green
1368741_at	C9	complement component 9	Green
1368806_at	Sepp1	selenoprotein P, plasma, 1	Green
1369455_at	Abcg5	ATP-binding cassette, sub-family G (WHITE), member 5	Green
1369790_at	Tat	tyrosine aminotransferase	Green
1369840_at	UST4r	integral membrane transport protein UST4r	Green
1370027_a_at	LOC297568 -- Mug1	alpha-1-inhibitor III -- murinoglobulin 1	Green
1370151_at	Cps1	carbamoyl-phosphate synthetase 1, mitochondrial	Green
1370299_at	Aldob	aldolase B, fructose-bisphosphate	Green
1370547_at	Pzp	pregnancy-zone protein	Green
1372805_at	RGD1310444	LOC363015	Blue
1373718_at	Tubb2a	tubulin, beta 2a	Blue
1373803_a_at	Ghr	growth hormone receptor	Green
1374139_at	Cdr2	cerebellar degeneration-related 2	Blue
1374650_at	Nedd9	neural precursor cell expressed, developmentally down-regulated 9	Green
1375633_at	Clic1	chloride intracellular channel 1	Blue
1376098_a_at	Myo1g	myosin IG	Blue
1377222_at	---	---	Green
1377461_at	LOC680485	hypothetical protein LOC680485	Blue
1379324_at	---	---	Green
1379376_at	---	---	Blue
1382358_at	---	---	Green
1383046_at	Cfh	complement factor H	Green
1383164_at	---	---	Green
1383169_at	---	---	Green
1384427_at	Mdm2	Mdm2 p53 binding protein homolog (mouse)	Blue
1384544_at	Pon3	paraoxonase 3	Green
1385043_at	Inadl	InaD-like (Drosophila)	Green
1387508_at	Baat	bile acid Coenzyme A: amino acid N-acyltransferase (glycine N-choloyltransferase	Green
1388229_a_at	Mug1	murinoglobulin 1	Green
1388459_at	Col18a1	collagen, type XVIII, alpha 1	Green
1389913_at	Lrrfip1	leucine rich repeat (in FLII) interacting protein 1	Blue
1396053_at	Nedd9	neural precursor cell expressed, developmentally down-regulated 9	Green
