# Supplementary material for: Exposure to Nickel, Chromium, or Cadmium Causes Distinct Changes in the Gene Expression Patterns of a Rat Liver Derived Cell Line
Source: PLoS One. 2011 Nov 16;6(11):e27730. doi: 10.1371/journal.pone.0027730 (PMC3218028; doi:10.1371/journal.pone.0027730)
Supplement: Table S3 — Differentially expressed gene with log2 ratio of change for each condition. Probe sets with a p<0.001 and are changing by at least 1.8 fold are listed representing a total of 992 probe sets. The average log2 ratio of change from the unexposed samples is listed for each exposure condition. (XLS) [file pone.0027730.s005.xls]

## Sheet: Change Table
Probeset ID	Gene Symbol	Gene Title	ni low	ni mid	ni high	cr low	cr mid	cr high	cd low	cd mid	cd high
1367784_a_at	Clu	clusterin	0.00331439	-0.0660685	-0.106657	0.101274	0.0211243	-0.357192	0.213242	0.993711	2.25296
1371703_at	Ahnak	AHNAK nucleoprotein	0.0422801	0.186285	1.68157	0.0297002	0.103921	0.672317	0.194869	0.828469	2.54503
1368339_at	S100g	S100 calcium binding protein G	-0.0910295	-0.00196073	0.00289691	0.0187908	-0.109521	0.036018	-0.108785	0.719665	2.23528
1383632_at	---	---	0.247344	0.347394	2.20288	0.121201	0.0702244	0.881485	0.299749	0.890003	2.76701
1367661_at	S100a6	S100 calcium binding protein A6	0.0236386	-0.140569	0.290943	0.201044	0.0201999	0.419809	-0.00396197	1.31123	3.60986
1368940_at	P2ry2	purinergic receptor P2Y, G-protein coupled 2	0.473299	0.551314	1.04065	0.438516	0.33706	0.804566	0.486138	0.814632	0.891528
1389381_at	Sqstm1	sequestosome 1	0.288382	0.445144	0.948788	0.25084	0.292311	1.09973	0.217777	0.418212	0.982086
1368905_at	Ces2	carboxylesterase 2 (intestine, liver)	-0.0281589	-0.172705	-0.122355	0.237698	-0.0464631	-0.0881959	0.149481	0.96394	1.60926
1370026_at	Cryab	crystallin, alpha B	-0.125109	-0.486416	-1.13335	-0.0334829	-0.0812578	-0.0730387	0.210514	0.614757	1.76873
1380699_at	---	---	0.1236	0.412955	0.970412	0.408408	0.368757	1.09313	0.463643	0.729531	1.2905
1367729_at	Oat	ornithine aminotransferase (gyrate atrophy)	-0.0816669	0.0222613	-0.329434	-0.0636686	-0.128439	-0.622584	-0.163267	-0.29244	-0.904765
1396189_at	---	---	0.156345	0.441462	1.61635	0.512965	0.260411	1.77406	0.467759	0.531339	0.515551
1383253_at	---	---	0.144112	0.469323	2.05724	0.133787	0.307242	0.870163	0.332817	0.88049	2.55106
1394039_at	Klf5	Kruppel-like factor 5	0.467394	0.682708	1.76348	0.685061	0.608043	1.69998	0.46426	1.13493	1.55383
1389990_at	---	---	-0.0864985	0.057776	1.11365	-0.0858597	-0.162494	-0.257855	0.0281872	0.634445	3.1327
1368342_at	Ampd3	adenosine monophosphate deaminase 3	0.157186	0.17369	1.16419	0.406548	0.425986	1.30011	0.397836	1.44181	2.2413
1379934_at	---	---	0.364102	0.670423	1.34831	0.530211	0.46245	0.338521	0.596286	0.901016	0.905759
1377758_at	Hsd17b13	hydroxysteroid (17-beta) dehydrogenase 13	-0.234415	-0.280766	-0.939505	-0.175901	-0.171963	-0.870629	-0.149988	-0.137136	-0.686738
1368205_at	Cfi	complement factor I	-0.105852	-0.117695	-0.926804	-0.0638756	-0.109227	-0.806802	-0.0113525	-0.198079	-0.943824
1371237_a_at	Mt1a	metallothionein 1a	0.569112	1.07528	4.5358	0.486405	0.624063	2.00674	0.395863	2.19055	5.87675
1386879_at	Lgals3	lectin, galactoside-binding, soluble, 3	0.15897	0.24783	0.795817	0.39026	0.14603	0.356268	0.267164	1.03849	2.33502
1388271_at	Mt2A	metallothionein 2A	0.534281	0.699987	3.7593	0.215728	0.296322	1.50143	0.143041	1.5604	5.21398
1386890_at	S100a10	S100 calcium binding protein A10	0.0781453	0.0407241	0.276342	0.132669	0.0712684	0.281218	0.073121	0.642674	1.47925
1370988_at	---	---	-0.101919	-0.0311976	0.807751	-0.211536	-0.0965317	-0.176514	-0.0462396	0.43841	2.69679
1367800_at	Plat	plasminogen activator, tissue	-0.0467984	-0.30222	1.02735	0.0518871	-0.073121	0.418633	0.0897422	0.617016	1.87765
1367584_at	Anxa2	annexin A2	0.147606	0.642711	1.51106	0.203514	0.20009	0.356786	0.267584	0.87871	1.70724
1368947_at	Gadd45a	growth arrest and DNA-damage-inducible, alpha	0.191222	0.129586	0.564642	0.256141	0.0348214	-0.0170952	0.203214	0.946783	2.45721
1370244_at	Ctsl1	cathepsin L1	-0.00268092	-0.0937495	-0.218546	0.0350045	-0.0021048	0.131629	0.0992952	0.436173	0.896776
1390770_at	---	---	-0.0770105	-0.0814214	0.592799	0.0757927	0.0910972	0.839105	0.16678	0.388719	0.917722
1368363_at	Klf5	Kruppel-like factor 5	0.584039	0.41354	1.64359	0.342873	0.48868	1.53579	0.213951	0.800007	1.53621
1371527_at	Emp1	epithelial membrane protein 1	0.321259	0.73021	3.23442	0.422115	0.460145	0.931244	0.609207	1.60747	2.95926
1369736_at	Emp1	epithelial membrane protein 1	0.197689	0.295676	2.06278	0.121453	0.110965	0.461476	0.215753	0.817427	1.78691
1384406_at	LOC685243	similar to C-C chemokine receptor type 11 (C-C CKR-11) (CC-CKR-11) (CCR-11) (Che	-0.120843	-0.458288	-1.67194	-0.0831521	-0.333183	-0.344374	-0.337848	-0.58218	-0.746854
1396383_at	Aldh3b1	aldehyde dehydrogenase 3 family, member B1	0.152378	0.00752563	0.0774891	0.235016	0.163022	0.0283287	0.384205	0.728443	0.954851
1368550_at	Foxq1	forkhead box Q1	0.199902	0.229046	1.93498	0.262926	0.173204	0.905875	0.311201	0.619451	1.7349
1381082_at	RGD1564357	RGD1564357	-0.0556677	0.00167256	0.294171	-0.0473569	-0.0174944	0.345215	0.0504251	0.790589	2.06386
1368167_at	Ctse	cathepsin E	0.204278	-0.199826	-0.396214	0.129679	0.144816	0.0587044	0.315195	0.75446	1.38778
1383744_at	---	---	0.262674	0.653785	1.21183	0.330857	0.167307	0.522297	0.46356	0.872671	1.25286
1369268_at	Atf3	activating transcription factor 3	0.124183	0.883676	2.54594	0.222681	-0.139168	1.08288	0.229354	1.17796	3.24504
1376500_at	Fbxo23	F-box only protein 23	0.118958	-0.0202284	0.226583	0.00466678	0.0828116	0.250889	0.0475663	0.230277	0.864913
1367974_at	Anxa3	annexin A3	-0.0663717	-0.0252698	0.942256	-0.0280457	-0.067267	-0.0799208	0.142845	0.529881	2.17495
1371455_at	Pmm1	phosphomannomutase 1	-0.0836559	-0.134379	-0.145391	-0.0275363	0.0473709	0.572618	0.120737	0.526259	0.899044
1370401_at	Ly6b	lymphocyte antigen 6 complex, locus B	-0.144412	-0.576919	-0.820739	-0.149949	-0.0999011	-0.457311	0.947517	1.60853	1.79695
1386944_a_at	G6pc	glucose-6-phosphatase, catalytic subunit	-0.13774	-0.0628401	-1.40413	-0.0949252	-0.100305	-0.567623	-0.207318	-0.485911	-1.02897
1372809_at	LOC290595	hypothetical gene supported by AF152002	-0.074341	-0.131471	-0.0634891	-0.0563199	-0.0153406	0.820118	-0.115166	0.306717	2.34861
1388460_at	Capg	capping protein (actin filament), gelsolin-like	0.0466587	-0.132603	-0.250828	0.0703756	0.0355958	0.234648	0.101341	0.614512	1.25012
1376513_a_at	---	---	0.262746	0.306822	1.19227	0.355467	0.391317	0.697712	0.356076	0.571638	1.51926
1370223_at	Arfrp1	ADP-ribosylation factor related protein 1	0.0182353	0.122991	0.256914	0.0745602	0.118931	0.256032	0.156228	0.482704	0.950349
1370361_at	Cgref1	cell growth regulator with EF hand domain 1	0.0228578	-0.200894	-0.0328202	0.0148837	-0.0417336	0.380818	0.232034	0.570317	0.897388
1375374_at	---	---	0.383663	0.610813	1.08521	0.319317	0.54493	0.788719	0.359454	0.61471	0.602856
1368835_at	Stat1	signal transducer and activator of transcription 1	-0.0225454	-0.252839	-0.943531	0.0308304	0.0946415	-0.273492	-0.174048	-0.290011	-0.325513
1368360_at	Plg	plasminogen	-0.0786781	5.77066e-05	-0.372763	-0.264236	-0.254461	-1.37511	-0.0542372	-0.667928	-1.65059
1379805_at	Slc41a2	solute carrier family 41, member 2	0.160636	0.0131978	0.201659	0.00289691	0.146551	0.105705	0.224226	0.385663	1.17096
1382028_at	Pex19	peroxisomal biogenesis factor 19	-0.0354409	-0.0450375	-0.856524	0.0480269	-0.132327	-0.649468	0.00504062	-0.236511	-1.02725
1385464_at	Foxq1	Forkhead box Q1	0.132958	0.202324	1.51527	0.12927	0.323451	0.688019	0.320635	0.548476	1.27396
1394923_at	LOC689619	similar to nuclear receptor interacting protein 2	0.246627	-0.0610158	-0.147606	0.150963	0.145964	-0.167512	0.0483059	0.428903	0.985464
1372398_at	Kctd15	potassium channel tetramerisation domain containing 15	0.447992	0.582903	1.30308	0.388079	0.505088	0.958197	0.42066	0.61388	0.762017
1398791_at	Txnrd1	thioredoxin reductase 1	0.225448	0.456701	0.995571	0.420423	0.444847	0.641675	0.368277	0.433697	0.430895
1370725_a_at	G6pc	glucose-6-phosphatase, catalytic subunit	-0.0829342	-0.1289	-1.9287	-0.133511	-0.203377	-0.944933	-0.196884	-0.562533	-1.41429
1368146_at	Dusp1	dual specificity phosphatase 1	-0.0325241	0.602523	2.0107	0.0533894	-0.073121	0.452416	-0.210077	0.3827	1.70154
1388146_at	---	---	-0.0701832	-0.138932	-0.598308	-0.0500628	-0.0659858	-0.612834	-0.0572354	-0.298787	-1.06944
1385827_at	Clcf1	cardiotrophin-like cytokine factor 1	0.0380849	0.346566	0.873301	0.170848	0.14556	0.472498	0.25313	0.438453	0.688744
1384427_at	Mdm2	Mdm2 p53 binding protein homolog (mouse)	-0.085615	-0.0315787	0.304172	-0.0415093	0.00105278	0.864026	0.137517	0.448573	0.89507
1386186_s_at	---	---	0.145038	0.065462	0.506988	0.321432	0.300932	0.294265	0.344306	0.649358	0.920568
1390455_at	Abhd2	abhydrolase domain containing 2	-0.132761	-0.040149	-0.0393069	-0.0796205	0.0320444	0.217553	-0.0434285	0.327319	1.43569
1373767_at	Zfand2a	zinc finger, AN1-type domain 2A	0.0490452	0.307172	1.14198	0.143498	0.105222	1.03795	0.186044	0.656579	2.25103
1383485_at	Mdm2	Mdm2 p53 binding protein homolog (mouse)	-0.139587	-0.0719823	0.338122	-0.0180929	0.0319033	0.835067	0.140072	0.471177	0.937774
1373677_at	Slc39a10	solute carrier family 39 (zinc transporter), member 10	-0.338088	-0.758892	-2.8869	-0.180733	-0.181103	-0.653876	0.0151407	-0.297978	-3.30455
1388721_at	Hspb8	heat shock protein 8	0.0375228	0.19112	0.933323	0.107246	0.165803	0.761498	0.227396	0.524003	1.1621
1388453_at	Myadm	myeloid-associated differentiation marker	-0.0776532	0.0481664	0.586212	-0.154246	-0.203978	-0.0515252	0.0144267	0.357361	1.13628
1377739_at	Gng12	guanine nucleotide binding protein (G protein), gamma 12	0.0635996	0.136034	0.478102	0.0845133	-0.00458049	-0.147723	0.0830567	0.507587	1.27589
1371689_at	---	---	-0.0844861	-0.0190614	-0.142217	-0.0838329	-0.107661	-0.187058	0.118386	-0.22694	-1.04896
1374433_at	---	---	0.224473	0.407592	1.28019	0.23727	0.234575	0.588805	0.225744	0.333744	0.556209
1382137_at	Abhd3	abhydrolase domain containing 3	0.163421	0.0425323	0.533763	0.182222	-0.0117103	0.317223	0.0914494	0.284988	1.17788
1371774_at	Sat1	spermidine/spermine N1-acetyl transferase 1	-0.0954789	-0.0839962	-0.222743	-0.0424062	-0.142871	-0.173716	0.145195	0.473091	1.06917
1379420_at	RGD1565002	similar to Dehydrogenase/reductase SDR family member 7 precursor (Retinal short-	-0.169656	0.0709938	-0.00897445	-0.200906	-0.214722	-0.665575	-0.149051	-0.333103	-0.987954
1388900_at	RGD1566118	RGD1566118	0.0895524	0.37118	0.915949	0.0603933	0.110216	0.67133	0.157121	0.403671	0.985151
1372727_at	---	---	0.248753	0.413919	1.3861	0.258857	0.232526	1.04484	0.16132	0.783289	1.57629
1385899_at	Trim16	tripartite motif-containing 16	-0.0444501	-0.0399104	0.549226	0.0539037	-0.0216787	0.353865	0.14087	0.516439	1.06709
1373718_at	Tubb2a	tubulin, beta 2a	-0.0773524	-0.0690834	0.76206	0.0884266	0.13905	0.927047	0.163692	0.499517	1.14199
1389166_at	Cib2	calcium and integrin binding family member 2	0.0585105	-0.0638894	-0.0956814	0.103182	-0.00340075	-0.0172378	0.116524	0.736207	1.15028
1375170_at	S100a11	S100 calcium binding protein A11 (calizzarin)	-0.0427004	0.0288096	0.488947	-0.10486	-0.00715244	0.520528	0.085751	1.09804	2.58354
1395944_at	RGD1310778	similar to Putative protein C21orf45	-0.14227	-0.200052	-0.330398	-0.193747	0.134011	0.955231	-0.484994	-0.368377	-0.198632
1370177_at	PVR	poliovirus receptor	-0.0198869	0.2208	1.48652	0.168732	0.141119	0.652197	0.14745	0.826876	1.89981
1385001_at	Gsdmd	gasdermin D	0.2587	0.0205698	-0.0105221	0.209229	-0.0336521	-0.211922	0.111899	0.372139	0.970007
1391028_at	---	---	0.127858	-0.273289	-0.433301	0.20563	0.0318045	-0.204654	0.213503	0.618925	1.32512
1372178_at	---	---	0.150404	0.369617	0.980983	0.335529	0.289433	-0.0290924	0.2695	0.492376	0.764711
1374087_at	Slc48a1	solute carrier family 48 (heme transporter), member 1	0.217752	0.169361	0.426984	0.448351	0.462534	0.965492	0.612796	0.646393	0.403268
1368741_at	C9	complement component 9	-0.197387	-0.388509	-0.9234	-0.352657	-0.411112	-1.27092	-0.362565	-0.754528	-1.32939
1369940_at	Taldo1	transaldolase 1	0.149962	0.107889	0.238591	0.270637	0.327986	1.04591	0.200718	0.474566	0.596258
1392579_at	Obfc2a	oligonucleotide/oligosaccharide-binding fold containing 2A	-0.0415794	0.401663	1.30599	0.0829478	0.140635	0.816657	0.186133	0.596334	1.79588
1372476_at	Fads3	fatty acid desaturase 3	0.0864169	-0.0578869	0.366331	0.160585	0.0499374	0.0142124	-0.0376634	0.579344	1.42847
1369099_at	Slc30a1	solute carrier family 30 (zinc transporter), member 1	0.468688	0.178925	1.97692	0.0479292	0.03838	0.665156	0.271916	0.628372	2.71802
1398264_at	Slc30a2	solute carrier family 30 (zinc transporter), member 2	0.0921262	0.0190329	0.729801	0.0926946	0.126458	0.293771	-0.144216	0.130311	2.10981
1387221_at	Gch1	GTP cyclohydrolase 1	0.104498	0.135994	0.269775	0.0807804	0.140203	0.430906	0.234783	0.559815	0.90912
1390042_at	Tmem140	transmembrane protein 140	-0.0705679	-0.174291	-1.17863	0.0455268	-0.0718588	0.0103788	0.176795	0.875269	1.33902
1390391_at	---	---	0.219388	0.138644	1.1731	0.0917878	0.0378039	0.550812	0.280588	0.51782	1.28331
1385089_at	Grhl1	grainyhead-like 1 (Drosophila)	0.0259926	-0.051734	0.347382	0.126894	0.126048	0.385807	0.230203	0.481206	0.941782
1387011_at	Lcn2	lipocalin 2	-0.0931545	0.0664957	1.04874	0.101529	-0.143563	0.21862	-0.00524188	0.778671	1.92689
1367593_at	Sepw1	selenoprotein W, 1	0.0488221	0.178772	0.91718	-0.0521655	-0.0525133	0.206918	0.0169384	0.132248	1.08935
1374345_at	---	---	-0.0320162	-0.144033	0.0383238	0.0175086	0.0183208	0.122805	0.0438624	0.384602	1.51735
1396190_x_at	---	---	0.322309	0.339194	1.29852	0.338099	0.25118	1.39548	0.363978	0.404805	0.458571
1383369_at	Trim26	tripartite motif-containing 26	0.176425	0.258386	0.511579	0.133235	0.22604	0.446997	0.151326	0.268961	0.891489
1383797_a_at	Ptrh1	peptidyl-tRNA hydrolase 1 homolog (S. cerevisiae)	0.137674	0.156798	0.579769	0.213428	0.0723116	-0.553282	0.217603	0.711486	1.07816
1368147_at	Dusp1	dual specificity phosphatase 1	0.124394	0.375957	1.99685	-0.00191751	0.0401069	0.28174	-0.000129837	0.343828	1.71426
1393245_at	Phyh	Phytanoyl-CoA 2-hydroxylase	-0.0939522	-0.187375	-0.862225	-0.15628	-0.19628	-0.642803	-0.115579	-0.37022	-0.521372
1381533_at	Rnd1	Rho family GTPase 1	0.0280457	0.0885623	1.55214	0.0706229	0.0716529	0.692963	0.119051	0.270302	1.07682
1374524_at	Scly	selenocysteine lyase	0.026531	-0.0865256	-1.37807	0.046519	0.0427984	-0.559492	0.014898	-0.128676	-0.522317
1370912_at	Hspa1b	heat shock 70kD protein 1B (mapped)	-0.00144197	-0.0307457	0.34301	-0.051734	0.0980692	0.220218	0.0258368	1.03104	4.77709
1370174_at	Ppp1r15a	protein phosphatase 1, regulatory (inhibitor) subunit 15A	0.143955	0.205105	0.612003	-0.0799617	-0.036426	0.480338	0.117363	0.395776	1.58239
1377336_at	Sema3b	sema domain, immunoglobulin domain (Ig), short basic domain, secreted, (semaphor	0.206118	0.0385064	0.473756	0.0841459	-0.0503136	-0.182298	0.360645	0.651261	1.10246
1370902_at	Akr1b8	aldo-keto reductase family 1, member B8	0.264681	0.446574	1.2607	0.324131	0.464773	1.41633	0.34992	0.416872	0.749998
1368538_at	Exoc7	exocyst complex component 7	-0.0757654	-0.0340748	0.0598121	0.244449	0.1338	-0.255211	0.0930869	0.575458	1.14339
1370348_at	Ninj1	ninjurin 1	0.0314234	0.242535	0.349105	0.218533	0.170784	0.341086	0.202762	0.521181	0.853325
1368618_at	Grb14	growth factor receptor bound protein 14	-0.114674	-0.27827	-1.24762	-0.247344	-0.238958	-0.654903	-0.110924	-0.194755	-0.455902
1387271_at	Phyh	phytanoyl-CoA 2-hydroxylase	-0.0252556	-0.171873	-0.917775	-0.0349481	-0.12828	-0.763378	-0.126021	-0.311224	-0.627523
1379324_at	---	---	-0.300206	0.0177937	-0.617618	-0.413172	-0.339992	-0.894775	-0.268961	-0.680603	-1.26041
1369840_at	UST4r	integral membrane transport protein UST4r	-0.39823	-0.533553	-1.39545	-0.414547	-0.330352	-0.914687	-0.302535	-0.659413	-1.20999
1389075_at	---	---	0.04885	0.916706	1.57625	-0.0425883	-0.0599782	-0.411448	-0.0877344	-0.232563	-0.569695
1380611_at	Fkbp5	FK506 binding protein 5	0.186044	0.0644552	0.336683	0.183455	0.177331	0.381782	0.173857	0.532097	1.05132
1372240_at	Sgca	sarcoglycan, alpha (dystrophin-associated glycoprotein)	-0.0689734	-0.178351	-0.216982	-0.219673	-0.0945334	0.0110662	0.0283004	0.424159	1.02744
1388153_at	Acsl1	acyl-CoA synthetase long-chain family member 1	0.0988507	-0.199625	-1.5082	0.00964815	-0.112727	-1.11119	-0.0437225	-0.320011	-0.848101
1383169_at	---	---	-0.150586	-0.290059	-1.44495	-0.227137	-0.309956	-1.73953	-0.315114	-0.489101	-1.21743
1369224_at	Cdh17	cadherin 17	-0.0827026	-0.293323	-1.10451	-0.00604663	-0.0496029	-0.671321	0.133827	0.369673	0.394448
1384602_at	Gpr107	G protein-coupled receptor 107	0.0735598	0.305994	0.521694	0.0646346	-0.00435037	0.445282	0.0900404	0.435405	1.27709
1372604_at	RGD1309808	similar to apolipoprotein L2; apolipoprotein L-II	-0.0713783	-0.237135	0.0502858	-0.000591384	0.157406	0.242718	0.236278	0.559179	1.2324
1371785_at	Tnfrsf12a	tumor necrosis factor receptor superfamily, member 12a	-0.0705405	-0.0971388	0.729618	-0.0385205	-0.0281731	0.327618	0.266409	0.51547	1.23361
1394363_at	Riok3	RIO kinase 3 (yeast)	0.26117	0.273015	0.792655	0.14087	0.112447	0.710402	0.37819	0.640612	1.28845
1392644_s_at	LOC498662	similar to RIKEN cDNA 2610019F03	-0.0375087	-0.162326	0.215144	0.123666	0.0708427	0.236903	0.010164	0.528301	1.70133
1385334_at	---	---	-0.0882502	-0.414666	-0.940152	-0.00162933	-0.254703	-0.244254	-0.0244332	-0.383563	-0.63225
1379440_at	Fstl3	follistatin-like 3 (secreted glycoprotein)	0.072586	0.142596	0.979389	0.0417757	0.0606423	0.388212	0.0794293	0.15317	0.39962
1383666_at	Ptrh1	peptidyl-tRNA hydrolase 1 homolog (S. cerevisiae)	0.0578453	0.0880059	0.444784	0.126167	-0.0455967	-0.677711	0.198016	0.60104	0.965463
1383721_at	Fzd8	frizzled homolog 8 (Drosophila)	0.181751	-0.190691	0.666775	0.271222	0.325985	1.09403	0.15716	0.39893	0.842142
1371692_at	Mllt11	myeloid/lymphoid or mixed-lineage leukemia (trithorax homolog, Drosophila); tran	0.0392226	0.1974	0.812523	0.00288251	0.020143	0.235948	0.133116	0.439942	0.99995
1385801_at	Dnajc18	DnaJ (Hsp40) homolog, subfamily C, member 18	0.161501	0.220194	0.254473	0.152612	0.249567	0.33738	0.063572	0.488443	0.983014
1377752_at	Emp2	epithelial membrane protein 2	0.195549	-0.249409	-0.101462	0.0641241	-0.00890276	0.0923292	0.0829886	0.324857	0.868307
1368247_at	Hspa1a /// Hspa1b	heat shock 70kD protein 1A /// heat shock 70kD protein 1B (mapped)	-0.0268992	-0.0175799	0.367528	0.0483339	-0.0352438	0.197299	-0.00397635	0.957187	4.8658
1389110_at	---	---	0.0246317	-0.037565	0.181001	0.176655	0.113287	0.354373	0.0977321	0.481805	1.14281
1370336_at	Osgin1	oxidative stress induced growth inhibitor 1	0.18916	0.357665	0.69724	0.305457	0.28616	0.990911	0.418557	0.353933	0.322713
1383728_at	LOC686240	similar to NMDA receptor regulated 1-like	0.00198955	0.103424	0.28468	0.292652	0.12927	0.912765	0.117283	0.395776	0.798897
1370464_at	Abcb1	ATP-binding cassette, sub-family B (MDR/TAP), member 1	0.153364	-0.505464	-0.598584	0.0496029	-0.121546	-0.462304	0.151248	0.373442	1.02103
1373433_at	Nsbp1	nucleosomal binding protein 1	-0.142596	-0.528671	-0.951103	-0.402788	-0.253154	-0.200592	-0.33073	-0.492233	-0.424696
1393236_at	Riok3	RIO kinase 3 (yeast)	0.177739	0.322124	0.908798	0.289433	0.148479	0.41956	0.24964	0.684469	0.715586
1387856_at	Cnn3	calponin 3, acidic	0.215194	0.269835	0.782929	0.358588	0.249373	0.366946	0.327285	0.993573	1.37663
1379376_at	---	---	0.216982	-0.202173	-0.334099	0.544367	0.44633	1.26393	0.425921	0.900637	1.17927
1380229_at	Maff	v-maf musculoaponeurotic fibrosarcoma oncogene homolog F (avian)	0.412066	0.87427	1.69057	0.356876	0.482249	1.30883	0.546551	0.617167	1.00325
1370399_at	Cyp4b1	cytochrome P450, family 4, subfamily b, polypeptide 1	0.200442	-0.265245	-0.344044	0.134208	0.129837	-0.763768	0.356809	0.994066	0.763029
1388986_at	---	---	0.0218492	0.303366	0.914327	0.119715	-0.028456	0.399663	0.14104	0.324615	0.681017
1383193_at	---	---	0.18978	0.233434	1.02213	0.155672	0.158828	0.408277	0.0976782	0.244339	1.18391
1367764_at	Ccng1	cyclin G1	-0.356403	-0.567555	-0.313292	-0.0726135	-0.136323	0.478123	0.0532365	0.483777	0.862979
1383287_at	Fubp1	far upstream element (FUSE) binding protein 1	0.226213	-0.116538	0.399609	0.1996	0.268997	0.867454	0.0382395	0.272465	0.823366
1393134_at	Sephs1	selenophosphate synthetase 1	-0.14419	-0.336832	-0.257095	-0.152028	-0.15738	-0.131774	0.0741629	-0.240974	-0.863938
1371015_at	Mx1	myxovirus (influenza virus) resistance 1	0.0228436	0.0360883	0.0953303	0.0791289	0.161707	0.296851	-0.00682222	0.369818	1.10919
1370027_a_at	LOC297568 /// Mug1	alpha-1-inhibitor III /// murinoglobulin 1	-0.421199	-0.103182	-0.454671	-0.552987	-0.841877	-2.91794	-0.017195	-0.646835	-2.15247
1374948_at	Tmem106a	transmembrane protein 106A	-0.157302	0.227125	0.89858	-0.155024	-0.127699	-0.419431	0.0448697	0.519029	0.529201
1383164_at	---	---	-0.294265	-0.385254	-0.698218	-0.194881	-0.335963	-1.34068	-0.21298	-0.491956	-1.27403
1381428_a_at	---	---	-0.0377617	-0.0377336	-0.260507	-0.131063	-0.191537	-0.779411	0.0289369	-0.280636	-0.895116
1379900_at	---	---	-0.0727095	-0.288429	-0.854722	-0.0246317	0.0283711	-0.566406	-0.0542372	-0.220181	-0.669879
1393119_at	---	---	0.185841	0.447262	1.38611	0.242743	0.211835	1.02121	0.218707	0.497362	0.731965
1372103_at	LOC498996	similar to DnaJ (Hsp40) homolog, subfamily A, member 4	0.220763	0.364337	0.916981	0.376168	0.403922	0.267164	0.245836	0.461309	0.931441
1372729_at	Procr	protein C receptor, endothelial	0.0532504	-0.0848534	0.44331	0.00621902	-0.0587459	0.215244	0.137595	0.561018	1.17418
1387663_at	Gmfb	glia maturation factor, beta	0.0996453	0.0790879	0.265005	0.200567	0.11933	0.592675	0.206406	0.460931	0.991934
1388792_at	Gadd45g	growth arrest and DNA-damage-inducible, gamma	0.11286	0.312177	0.62966	0.182362	0.231604	0.137871	0.22625	0.621712	1.20555
1387282_at	Hspb8	heat shock protein 8	0.270637	0.0279325	0.991115	0.0585797	0.0937089	0.563607	0.214336	0.462126	1.35678
1368290_at	Cyr61	cysteine-rich, angiogenic inducer, 61	0.0351875	-0.241486	1.06199	-0.0559592	0.0235818	0.362442	0.0540288	0.335106	0.961764
1368335_at	Apoa1	apolipoprotein A-I	-0.00941884	0.260194	-0.141786	0.00383247	-0.123441	-0.188008	0.720751	1.21089	0.884293
1390389_at	---	---	-0.0601027	0.00233527	-0.11222	-0.0984869	-0.1824	-0.858172	-0.0901217	-0.362172	-0.371537
1396228_at	RGD1308958	Similar to chromosome 9 open reading frame 5	-0.0803575	0.128254	0.164966	-0.0361165	0.063213	0.459736	0.0393911	0.380552	0.995325
1370151_at	Cps1	carbamoyl-phosphate synthetase 1, mitochondrial	0.0275221	0.0169241	-0.394997	-0.086349	-0.106804	-1.12988	-0.0571799	-0.444328	-1.04467
1367650_at	Tinagl1	tubulointerstitial nephritis antigen-like 1	-0.0569996	-0.187692	-0.0138267	-0.0790743	0.0325946	0.302009	0.0718862	0.378478	0.964835
1374747_at	Pftk1	PFTAIRE protein kinase 1	0.0582472	0.221271	0.719481	0.124818	-0.0318327	-1.14791	0.213826	0.35514	0.212656
1372306_at	Ethe1	ethylmalonic encephalopathy 1	0.174867	0.0843773	0.0966667	0.247308	0.122209	0.0878023	0.119595	0.537038	0.849719
1382882_x_at	---	---	0.0688359	0.232919	0.0860772	0.0236528	0.0656688	0.077243	0.00396197	0.123865	1.44517
1383425_at	C5	complement component 5	-0.167846	-0.365681	-1.50389	-0.269991	-0.537177	-1.81561	-0.0878158	-0.393372	-1.05595
1375633_at	Clic1	chloride intracellular channel 1	0.00155727	0.0794703	0.749414	0.0928975	0.210551	0.89005	0.0352579	0.480896	1.02899
1371942_at	Gstt3	glutathione S-transferase, theta 3	-0.157522	-0.145038	-0.685859	-0.174381	-0.114474	-0.849991	-0.0868245	-0.248219	-0.607636
1370313_at	Acot7	acyl-CoA thioesterase 7	-0.05539	0.0834517	0.376257	0.0718999	0.0870147	0.320508	0.00370297	0.316007	0.859159
1372653_at	Fkbp11	FK506 binding protein 11	0.127409	0.298623	0.999957	0.115499	-0.107393	-0.718324	0.21625	0.436002	0.553115
1390662_at	Trim24	tripartite motif-containing 24	0.00378931	0.0380287	0.13184	-0.0052275	-0.0475105	-0.0781863	0.0377055	0.321224	0.873821
1376731_at	---	---	-0.131128	-0.185714	-0.555374	-0.17186	-0.254981	-0.962571	-0.166972	-0.325237	-0.641074
1374650_at	Nedd9	neural precursor cell expressed, developmentally down-regulated 9	-0.230609	0.0234683	-0.100305	-0.270457	-0.403039	-1.13144	-0.217032	-0.427671	-0.892655
1391481_at	---	---	-0.0057449	0.165237	1.36337	-0.182069	-0.208867	-0.303448	-0.111459	0.109655	1.87774
1372805_at	RGD1310444	LOC363015	0.358239	0.123322	0.95299	0.325525	0.342168	1.34701	0.0951413	0.409016	1.44815
1377461_at	LOC680485	hypothetical protein LOC680485	0.0609605	0.115286	0.442089	0.0839282	0.109454	1.13958	0.128201	0.356989	0.970957
1388229_a_at	Mug1	murinoglobulin 1	-0.346577	-0.228948	-1.00105	-0.594396	-0.994913	-2.58308	0.254691	-0.819586	-2.24784
1376319_at	Sema3c	sema domain, immunoglobulin domain (Ig), short basic domain, secreted, (semaphor	-0.00966248	-0.429696	0.372183	0.175084	0.0403033	-0.640204	0.237441	0.606347	0.995774
1373438_at	Ube2o	ubiquitin-conjugating enzyme E2O	0.0909483	0.388454	0.992014	-0.104873	-0.0191183	0.504061	0.0238373	0.260881	0.574402
1368162_at	Cst6	cystatin E/M	0.106107	-0.239997	-0.313048	0.328859	0.116138	0.109628	0.216287	0.859445	1.08044
1373803_a_at	Ghr	growth hormone receptor	-0.146655	0.120976	-0.268782	-0.188743	-0.475012	-1.66952	-0.207818	-0.34022	-0.926622
1378570_at	---	---	0.0420699	0.102228	-0.0759022	-0.0943712	-0.0723254	-0.364483	-0.020143	-0.424094	-0.949542
1385961_at	Klf5	Kruppel-like factor 5	0.171309	0.383729	0.986469	0.180937	0.315902	0.917623	0.176795	0.666947	0.869295
1370073_at	Dnajc3	DnaJ (Hsp40) homolog, subfamily C, member 3	0.0850167	0.275055	0.76868	-0.033793	-0.0965452	0.166047	0.0402191	0.489605	1.17665
1389650_at	---	---	-0.076217	0.0191895	-0.340141	-0.0157402	0.0105364	-0.467613	0.0775028	-0.220169	-1.23148
1379607_at	---	---	-0.035638	0.0667436	0.00463801	-0.0783639	-0.238885	-1.06674	-0.146825	-0.237882	-0.538737
1390591_at	Slc17a3	solute carrier family 17 (sodium phosphate), member 3	0.32075	0.117775	1.08642	0.587067	0.437728	0.798216	0.872301	1.2448	0.673122
1380668_at	MGC72974	Hypothetical LOC316976	0.0802893	0.0814214	0.355659	0.206793	0.184318	0.337174	0.00624775	0.360668	0.998665
1368308_at	Myc	myelocytomatosis oncogene	0.215766	0.328859	0.910679	0.306239	0.185385	0.81628	0.258024	0.363474	0.389831
1387034_at	Pah	phenylalanine hydroxylase	0.0372557	-0.0427004	-0.895124	0.0567777	-0.0504529	-1.00897	-0.0248445	-0.112593	-0.478247
1378896_at	Slc30a2	solute carrier family 30 (zinc transporter), member 2	0.0350045	-0.0145267	0.818147	0.141537	0.0326087	0.547085	0.0157116	0.0301524	1.85887
1392064_at	Dlx1	distal-less homeobox 1	0.152119	0.00226326	0.494569	0.102537	0.269273	1.06477	0.0602826	0.389016	0.410298
1387818_at	Casp4	caspase 4, apoptosis-related cysteine peptidase	0.12952	0.133853	-0.037326	0.263695	0.161165	-0.192459	0.135968	1.03393	1.58101
1374320_at	F5	coagulation factor V (proaccelerin, labile factor)	0.038113	0.0133836	-0.394668	-0.00885974	-0.158234	-1.59877	0.00571616	-0.185169	-0.807264
1379318_at	LOC498662	similar to RIKEN cDNA 2610019F03	0.0317057	-0.321628	0.326825	0.00840083	-0.00109603	0.210102	0.120498	0.662142	1.62712
1395329_at	Gmppb	GDP-mannose pyrophosphorylase B	0.0786781	0.0475244	0.154842	-0.184915	-0.170361	-0.34898	0.120352	0.321882	1.06581
1387028_a_at	Id1	inhibitor of DNA binding 1	0.121559	0.404772	1.29094	0.165198	0.298823	0.474348	0.179791	0.419399	0.791839
1375920_at	Plekho1	pleckstrin homology domain containing, family O member 1	0.204003	0.140936	0.962571	0.11274	0.0691522	0.795908	0.158014	0.309188	1.06063
1374146_at	Mad2l2	MAD2 mitotic arrest deficient-like 2 (yeast)	0.0548624	0.116671	0.0708839	0.256612	0.182896	0.566503	0.00468116	0.398843	0.99139
1385724_at	LOC682874	hypothetical protein LOC682874	-0.00175902	0.0972737	0.132142	-0.0365948	0.17122	-0.0302372	-0.0290076	0.368791	0.921101
1370939_at	Acsl1	acyl-CoA synthetase long-chain family member 1	0.0420699	-0.109374	-1.52149	0.0873949	-0.0358069	-1.07603	0.0320021	-0.209129	-0.79288
1385381_at	---	---	-0.154674	-0.197828	-0.0794976	-0.0946009	-0.398153	-1.11537	-0.310352	-0.449672	-0.639158
1374932_at	---	---	0.122991	0.811233	1.67265	0.218856	0.0387171	0.420024	0.108384	0.445102	0.838435
1391806_at	LOC498793	similar to inter-alpha-inhibitor H2 chain	-0.319317	-0.465264	-1.20598	-0.394668	-0.511266	-1.88587	0.0581918	-0.500955	-1.28797
1370259_a_at	Pthr1	parathyroid hormone receptor 1	-0.20853	0.0913275	0.400494	0.00781264	-0.0294175	0.468041	-0.0847174	0.315068	1.41566
1389531_at	Zfp330	zinc finger protein 330	0.133695	0.411188	0.85457	0.138867	0.15928	0.618784	0.0273381	0.347133	0.65172
1374615_at	---	---	-0.141053	-0.420649	-1.35507	-0.116192	-0.26962	-1.05372	-0.100843	-0.271318	-0.393614
1370080_at	Hmox1	heme oxygenase (decycling) 1	0.28707	1.22592	2.78406	0.218942	0.42841	1.06055	0.286077	0.483684	2.15403
1393025_at	---	---	0.0243906	0.234501	0.546551	0.121294	-0.035272	0.284431	0.0697022	0.3596	1.0227
1379393_at	Vil1	villin 1	-0.0961674	-0.161707	-0.753468	-0.0871641	-0.149389	-0.850855	0.00436476	-0.255416	-0.596878
1367775_at	Amacr	alpha-methylacyl-CoA racemase	-0.117735	-0.211511	-1.19206	-0.089132	-0.134563	0.0240927	-0.00196073	-0.136782	-0.731148
1381940_at	---	---	-0.113074	0.372919	0.654436	-0.35277	-0.0316069	0.696786	-0.0324112	0.795883	1.60305
1373178_at	---	---	-0.0961134	-0.162442	-1.16499	-0.107032	-0.28941	-1.31419	-0.198029	-0.263659	-0.8259
1398600_at	---	---	0.116524	0.0898778	0.614361	0.0946415	0.0792108	0.414742	0.0744506	0.543724	1.22565
1369590_a_at	Ddit3	DNA-damage inducible transcript 3	0.154505	0.65592	0.727616	0.155192	-0.00325681	0.510719	-0.0381552	0.806002	1.9175
1387354_at	Stat1	signal transducer and activator of transcription 1	0.0160398	-0.341109	-0.97439	0.00976279	-0.00741081	-0.36325	-0.157458	-0.334751	-0.0779129
1373504_at	Glipr1	GLI pathogenesis-related 1	-0.158272	-0.194869	0.619929	-0.019403	-0.0564725	-0.501791	0.248462	0.754469	1.0645
1389439_at	---	---	0.0249721	0.327572	0.809596	0.120193	0.0903521	0.902035	0.185397	0.505871	0.753656
1375906_at	LOC683034	hypothetical protein LOC683034	-0.0174516	0.0786098	0.185308	0.19735	0.0253974	-0.00567305	0.168629	0.55717	0.866228
1371735_at	---	---	0.0961404	0.421102	0.77968	0.347394	0.249178	0.557738	0.241279	0.787984	0.926159
1398246_s_at	Fcgr2a /// LOC498276	Fc fragment of IgG, low affinity IIa, receptor (CD32) /// Fc gamma receptor II b	0.412023	0.358261	1.712	0.436332	0.280208	1.28713	0.265521	0.541237	1.05335
1396053_at	Nedd9	neural precursor cell expressed, developmentally down-regulated 9	-0.14419	-0.0567361	-0.110777	-0.317975	-0.434711	-1.29744	-0.164632	-0.450084	-0.871244
1397372_at	Mobkl1b	MOB1, Mps One Binder kinase activator-like 1B (yeast)	0.0900404	-0.0536674	-0.000201963	-0.105048	-0.0231986	0.468594	0.212221	0.40341	0.933187
1390691_at	RGD1561551	Similar to Hypothetical protein MGC75664	0.0441563	-0.103424	0.4033	0.123825	0.0555844	0.554756	0.120578	0.600517	0.989372
1376098_a_at	Myo1g	myosin IG	0.0334124	0.200492	0.590837	0.23952	0.181332	0.877092	0.124116	0.478941	0.89531
1395572_at	Dnaja4	DnaJ (Hsp40) homolog, subfamily A, member 4	0.0246317	0.00442229	0.621112	-0.109668	-0.00870201	0.332187	0.216858	0.362229	2.1841
1379904_at	Trappc6a	trafficking protein particle complex 6A	0.118665	0.0902979	-0.164349	0.118891	0.0510101	-0.889326	0.215877	0.365345	0.177612
1368269_at	Lgals4	lectin, galactoside-binding, soluble, 4	-0.159655	-0.0326228	-0.570978	-0.0103072	0.0440024	0.891528	-0.0662339	1.23965	2.16635
1398245_at	Sncg	synuclein, gamma (breast cancer-specific protein 1)	0.00236408	0.0368901	-0.0288661	-0.0218208	0.00698016	0.196116	-0.0617347	0.7367	2.02794
1398771_at	Slc3a2	solute carrier family 3 (activators of dibasic and neutral amino acid transport)	0.0448557	0.0550985	0.279828	0.161501	0.190147	0.715876	0.0711448	0.340596	0.899446
1387451_at	Dcbld2	discoidin, CUB and LCCL domain containing 2	0.1747	0.0922751	0.474306	0.0754916	0.0784595	0.388201	0.0320726	0.4876	1.21698
1370235_at	Dbi	diazepam binding inhibitor (GABA receptor modulator, acyl-Coenzyme A binding pro	-0.0347228	-0.296275	-1.0265	-0.156901	-0.132248	-0.570278	-0.0661788	-0.292169	-0.529321
1390203_at	---	---	0.0279891	0.92666	1.56688	-0.119051	-0.096869	-0.264032	-0.0082287	-0.327457	-0.810435
1387508_at	Baat	bile acid Coenzyme A: amino acid N-acyltransferase (glycine N-choloyltransferase	-0.36888	-0.44851	-1.48871	-0.157302	-0.313478	-1.19359	-0.184141	-0.487136	-1.18168
1391571_at	---	---	-0.0452752	-0.068492	-0.0998876	-0.00174461	-0.0666334	-0.398416	0.0761349	-0.20359	-0.885816
1398376_at	---	---	0.139273	0.259049	0.351233	0.228492	0.149324	0.000403898	0.141276	0.539134	0.878192
1379739_at	---	---	0.0832474	0.301178	0.930306	0.239642	0.231924	0.44143	0.101986	0.321028	0.262974
1370120_at	Fstl3	follistatin-like 3 (secreted glycoprotein)	0.204341	0.179154	1.11856	0.0157973	0.0429805	0.390007	0.157044	0.286207	0.553105
1396561_x_at	Piga	phosphatidylinositol glycan anchor biosynthesis, class A	0.189224	0.137464	0.192396	-0.0765454	0.048571	0.231826	-0.0744095	0.0607945	1.16001
1383640_at	---	---	-0.0685332	0.00260892	-0.392493	0.0353001	-0.0805758	-1.00975	-0.106429	-0.129125	-0.652372
1367655_at	Tmsb10	thymosin, beta 10	-0.118134	0.00332878	0.0418457	0.0857374	-0.0647449	0.200655	0.0245183	0.656213	1.31686
1370299_at	Aldob	aldolase B, fructose-bisphosphate	-0.177931	-0.32112	-2.18251	-0.316852	-0.409375	-1.75079	-0.0593691	-0.422308	-1.22398
1385024_at	Cutc	cutC copper transporter homolog (E.coli)	0.0272107	0.149728	0.596792	0.195184	0.225818	0.900328	0.172923	0.578349	0.701327
1389068_at	Wipi2	WD repeat domain, phosphoinositide interacting 2	-0.0443242	0.152469	0.219376	0.0531391	0.0333137	0.648944	-0.0196308	0.395447	0.96857
1387060_at	Klf6	Kruppel-like factor 6	0.0262193	0.324718	1.0806	0.0377617	-0.0152977	0.520498	0.0715568	0.53095	0.822273
1387599_a_at	Nqo1	NAD(P)H dehydrogenase, quinone 1	0.307953	0.210451	0.0865528	0.468072	0.609273	0.926622	0.315276	0.378223	0.465546
1398343_at	LOC498996	similar to DnaJ (Hsp40) homolog, subfamily A, member 4	0.0859685	0.121984	0.489882	0.0255108	0.0846494	0.36964	0.101233	0.298048	1.78334
1389797_at	---	---	0.256564	0.447473	1.05244	0.412814	0.452226	0.606177	0.337962	0.46113	0.186855
1370583_s_at	Abcb1 /// Abcb1b	ATP-binding cassette, sub-family B (MDR/TAP), member 1 /// ATP-binding cassette,	-0.0340889	-0.528261	0.0692072	0.100883	0.125863	0.555168	0.228246	0.752457	1.08607
1383874_at	RGD1560812	RGD1560812	0.192333	-0.463026	-0.601563	0.0107655	-0.0302089	0.0504669	0.17751	0.305375	0.991543
1385252_at	Trim6	tripartite motif-containing 6	0.159797	0.0512329	0.132287	0.307615	0.153948	0.129032	0.0508847	0.350328	1.01615
1398296_at	Gde1	glycerophosphodiester phosphodiesterase 1	0.0356098	0.525387	2.21649	0.309979	0.277175	0.665575	0.277033	0.577257	1.20469
1386773_at	Btd	biotinidase	-0.0869196	-0.382158	-1.26682	-0.153805	-0.161565	-0.627644	-0.000360629	-0.279436	-0.63438
1383999_at	---	---	-0.178517	-0.356178	-0.651206	-0.0640551	-0.105906	-0.534639	0.215008	-0.0886165	-1.26086
1392800_at	RGD1308165	similar to hypothetical protein MGC17337	0.22002	0.206881	0.767401	0.315694	0.247563	0.881759	0.125162	0.420736	0.692391
1373685_at	Ankrd37	ankyrin repeat domain 37	-0.338533	0.692909	1.26979	-0.398547	-0.608137	-0.597955	-0.482631	-0.57719	-0.779277
1387316_at	Cxcl1	chemokine (C-X-C motif) ligand 1 (melanoma growth stimulating activity, alpha)	-0.215206	0.209977	0.890423	-0.24698	-0.284455	-0.175084	-0.0781316	0.464376	1.53473
1388574_at	Wars	tryptophanyl-tRNA synthetase	0.104243	0.207156	0.11031	0.205718	0.143824	0.217739	0.0896609	0.559149	0.935437
1375346_at	RGD1563941	similar to hypothetical protein FLJ20010	0.0626882	0.58652	0.922655	0.215853	0.012068	0.0511493	0.122315	0.845895	1.20608
1383900_at	Qrich2	glutamine rich 2	0.0551957	-0.118466	-0.461256	0.152845	-0.0967746	-0.939723	0.165713	0.468125	0.561497
1389555_at	Tcf19	transcription factor 19	-0.228382	-0.612428	-1.19098	-0.0551262	0.0675148	0.669907	-0.62771	-0.458193	-0.19667
1372012_at	Dhcr24	24-dehydrocholesterol reductase	-0.0366088	-0.17516	-0.986367	-0.031014	0.0658894	-0.147893	-0.0114384	-0.320589	-0.399291
1383409_at	---	---	0.0894439	0.327181	1.19652	0.196406	0.115193	-0.165314	0.192573	0.562279	0.286432
1391880_at	---	---	0.0299546	0.344283	1.01558	0.10439	-0.0962484	0.122275	0.102672	0.235874	0.449725
1397915_at	---	---	-0.163383	-0.0688634	0.242706	-0.13732	-0.175045	1.09581	-0.143237	-0.374244	-0.382003
1368490_at	Cd14	CD14 molecule	-0.0973816	-0.0295448	0.0614721	0.0919503	0.0281165	0.43219	0.0730387	0.56776	1.15341
1383248_at	Fmo5	flavin containing monooxygenase 5	-0.287898	-0.185055	0.162648	-0.242218	-0.0949522	-0.121042	-0.0203137	0.289976	1.35314
1387130_at	Slc40a1	solute carrier family 39 (iron-regulated transporter), member 1	0.103316	0.300627	1.05765	0.203502	0.326848	0.491032	0.19735	0.232427	0.300522
1367722_at	Dpp7	dipeptidylpeptidase 7	-0.0866615	-0.162313	-1.02411	-0.0145695	-0.0651311	-0.738759	-0.00296889	-0.175058	-0.424686
1368180_s_at	Gsta2 /// LOC494499	glutathione S-transferase A2 /// LOC494499 protein	0.29928	0.525778	1.10558	0.377102	0.427048	0.872703	0.336923	0.542625	0.567604
1385117_at	---	---	-0.0988238	-0.228579	-0.300897	-0.0331305	0.0148552	0.648889	0.0071955	0.405295	1.02562
1390412_at	Slc40a1	solute carrier family 39 (iron-regulated transporter), member 1	0.174253	0.323197	1.11044	0.33229	0.432233	0.497536	0.231764	0.251349	0.249809
1368497_at	Abcc2	ATP-binding cassette, sub-family C (CFTR/MRP), member 2	0.049798	-0.0508987	-0.278722	0.0686571	0.0708976	0.987605	0.356899	1.00493	0.988928
1368379_at	Scarb2	scavenger receptor class B, member 2	-0.0729564	0.17677	0.616499	-0.111365	-0.0770652	0.328388	-0.0275363	0.639899	1.11059
1389913_at	Lrrfip1	leucine rich repeat (in FLII) interacting protein 1	0.194806	0.182069	0.387771	0.234783	0.204942	0.87838	0.0594107	0.358408	1.02264
1372706_at	Hexb	hexosaminidase B	0.176399	0.267344	0.86762	0.320947	0.142126	-0.00276732	0.226065	0.615021	0.481216
1373490_at	Gmfg	glia maturation factor, gamma	0.0252273	0.225238	0.646412	-0.0556538	-0.0299546	0.105799	0.00957649	0.583153	0.966002
1388763_at	LOC690976	similar to Calponin-2 (Calponin H2, smooth muscle) (Neutral calponin)	-0.0163394	-0.118546	0.51339	0.0955599	-0.0693997	-0.194339	-0.0425603	0.198557	0.889092
1388663_at	LOC687118	similar to death effector domain-containing DNA binding protein 2	-0.0205129	0.316957	0.471791	0.0384221	0.0392226	0.5822	0.175403	0.29297	1.04026
1386901_at	Cd36	CD36 molecule (thrombospondin receptor)	0.0772293	-0.397321	-0.501026	0.264536	0.228652	-0.301131	0.561634	1.26791	0.209828
1370959_at	Col3a1	collagen, type III, alpha 1	-0.163846	-0.598022	-1.21947	-0.251592	-0.249482	-0.314708	-0.252331	-0.536501	-0.610804
1383046_at	Cfh	complement factor H	-0.0800846	-0.314314	-1.19913	-0.0817487	-0.36821	-1.15727	0.151989	-0.270828	-1.1124
1377917_at	---	---	-0.0112809	0.105799	-0.164464	0.074341	0.204667	0.849495	0.025695	0.132156	0.635216
1389732_at	Dram	damage-regulated autophagy modulator	0.124672	0.0654069	0.398821	0.126246	0.101045	0.741954	0.107072	0.327078	0.863272
1389014_at	Nampt	nicotinamide phosphoribosyltransferase	0.18721	0.648622	1.03969	0.138683	0.226928	0.3477	0.253747	0.314986	0.138343
1372216_at	Cyb561d1	cytochrome b-561 domain containing 1	-0.0928434	0.152287	0.543248	0.0686571	0.0210106	0.0737791	0.10659	0.287874	0.876802
1378144_at	Kank4	KN motif and ankyrin repeat domains 4	-0.00640575	-0.0319174	-0.854411	0.0804939	0.0415794	-0.115979	0.195952	0.406112	0.492079
1370803_at	Zwint	ZW10 interactor	0.0487244	0.183328	0.354125	0.123494	0.14758	0.738578	-0.0743958	0.148531	0.872726
1372760_at	---	---	0.106737	0.495112	1.01163	0.0493798	0.0736832	0.265353	0.0610019	0.437153	0.689979
1370000_at	Nucb2	nucleobindin 2	0.0665921	0.493268	0.996512	-0.0164107	-0.120392	-0.76796	0.0882502	0.291049	0.874553
1370138_at	Lef1	lymphoid enhancer binding factor 1	0.118971	-0.0529584	-0.882565	0.0343707	-0.091341	-0.419032	-0.115633	-0.201784	-0.481309
1377902_a_at	Rad52	RAD52 homolog (S. cerevisiae)	0.380619	0.686353	0.927896	0.370789	0.374811	0.47662	0.225114	0.362992	0.641296
1377456_at	---	---	-0.0234257	0.123799	0.125506	0.0796614	0.108237	0.0776669	0.135903	-0.234281	-0.900459
1376917_at	Znf292	zinc finger protein 292	-0.117735	0.478175	0.897364	-0.205568	-0.303483	-0.137569	-0.257312	-0.20863	-0.487301
1371005_at	Abcc1	ATP-binding cassette, sub-family C (CFTR/MRP), member 1	0.232808	0.189262	0.930238	0.101247	0.159112	0.0500907	0.194062	0.239239	0.359667
1392038_at	Arl6ip1	ADP-ribosylation factor-like 6 interacting protein 1	0.108464	0.317825	1.14483	-0.0496308	0.0242204	0.407037	0.166651	0.211648	0.493729
1368332_at	Gbp2	guanylate binding protein 2	-0.031988	0.0912733	-0.0361024	-0.0759981	-0.0119822	0.110203	-0.0495889	0.459809	0.981085
1389102_at	Dock1	dedicator of cyto-kinesis 1	0.0439744	-0.0589814	-0.132327	-0.00753998	0.00603226	-0.945653	-0.166715	-0.244229	-0.36812
1370237_at	Hadh	hydroxyacyl-Coenzyme A dehydrogenase	-0.0793884	-0.0871098	-0.93509	-0.18541	-0.123269	-0.749886	-0.0557371	-0.262108	-0.286467
1374537_at	Chsy1	chondroitin sulfate synthase 1	0.248304	0.355512	0.959859	0.317316	0.268027	0.693828	0.0613476	0.212383	0.64465
1387314_at	Sult1b1	sulfotransferase family, cytosolic, 1B, member 1	-0.122951	-0.382446	-0.961527	-0.0843773	-0.194049	-0.533324	0.0634477	-0.0851799	-0.579451
1388267_a_at	Mt1a	metallothionein 1a	0.170861	0.182209	1.3862	0.177446	-0.0395315	0.292228	0.00789873	0.420865	2.18094
1395699_at	Riok3	RIO kinase 3 (yeast)	0.270122	0.0603795	0.664974	0.0526941	0.0387171	0.550684	0.126418	0.395293	0.998571
1379854_at	Abhd5	abhydrolase domain containing 5	0.0457645	0.135732	0.17788	0.170246	0.000822102	0.63291	0.105021	0.331017	0.895954
1370153_at	Gdf15	growth differentiation factor 15	0.0540983	-0.700564	-0.520749	-0.0378461	0.0164963	1.43348	0.260507	1.36527	2.17031
1368224_at	Serpina3n	serine (or cysteine) peptidase inhibitor, clade A, member 3N	-0.442482	0.53035	0.156267	-0.512945	-0.479365	-1.69079	-0.284538	-0.56587	-0.692124
1398727_at	---	---	-0.344317	-0.516872	-1.27281	-0.330272	-0.251228	-0.255283	-0.0923292	-0.234293	-0.578533
1368924_at	Ghr	growth hormone receptor	-0.110657	-0.0183208	-0.50176	-0.226028	-0.408951	-1.73461	-0.153092	-0.461392	-0.777931
1392264_s_at	Serpine1	serine (or cysteine) peptidase inhibitor, clade E, member 1	-0.0589122	0.276461	1.38359	0.128227	-0.0815578	0.40609	0.131563	0.233103	0.588085
1372523_at	Gclc	glutamate-cysteine ligase, catalytic subunit	0.196985	0.626514	0.93751	0.225386	0.291863	0.502412	0.216685	0.225682	0.0635167
1372602_at	Stbd1	starch binding domain 1	0.248778	0.653152	1.80716	0.00260892	0.0395876	0.171399	0.221184	0.353267	0.488628
1377042_at	Pcgf5	polycomb group ring finger 5	0.21227	0.411643	0.929208	0.279317	0.286254	0.84774	-0.0222471	0.317686	0.70154
1389159_at	---	---	0.0526941	-0.0227158	-0.292617	-0.0114098	0.000937447	-0.986862	0.00794178	-0.146838	-0.456848
1390715_at	Igfbpl1	insulin-like growth factor binding protein-like 1	-0.346997	-0.44159	-1.21305	-0.384127	-0.530311	-1.4074	-0.319271	-0.339206	-0.48982
1374610_at	---	---	0.11925	0.190185	0.333573	0.213229	0.137149	0.221828	0.260315	0.60791	0.94185
1372378_at	Dis3l2	DIS3 mitotic control homolog (S. cerevisiae)-like 2	0.0849079	0.0963428	-0.143563	0.107527	-0.10734	-0.955871	0.230006	0.325582	0.26283
1373079_at	---	---	-0.00558683	0.297896	0.643025	0.0254966	-0.153572	-0.854219	0.159771	-0.339377	-0.768333
1369202_at	Mx2	myxovirus (influenza virus) resistance 2	-0.0257092	-0.0975434	-0.0528471	0.211249	0.177714	0.16895	-0.0719823	0.36446	0.862011
1373606_at	Zfand2b	zinc finger, AN1 type domain 2B	0.170989	0.0820349	0.00470992	0.286928	0.192851	0.241791	0.130074	0.458435	0.932197
1388108_at	Elovl6	ELOVL family member 6, elongation of long chain fatty acids (yeast)	0.0579701	-0.258519	-0.872876	0.0144696	-0.0139981	-0.334683	0.0246743	-0.0895659	-0.359409
1368072_at	Btg3	B-cell translocation gene 3	-0.131379	-0.240888	-0.0813124	0.079402	0.0114527	0.510445	0.0898371	0.424739	1.05545
1397564_at	---	---	0.103464	0.269632	0.071392	0.148609	0.115113	1.26538	0.0613062	0.13209	0.535844
1376018_at	Lmnb2	Lamin B2	0.26017	0.58915	0.715393	0.168963	0.413637	1.02218	-0.135233	0.195373	0.720926
1383785_at	Lef1	Lymphoid enhancer binding factor 1	0.0421961	-0.00791308	-0.885254	0.102349	-0.020584	-0.423019	0.0217498	-0.132695	-0.442726
1368806_at	Sepp1	selenoprotein P, plasma, 1	-0.0497841	-0.168616	-1.71169	0.0107369	-0.141315	-1.01794	0.00568742	-0.242157	-0.88991
1368642_at	Cdh2	cadherin 2	0.0237238	-0.236793	-0.652932	-0.285154	-0.360364	-0.91107	-0.261398	-0.479707	-0.338282
1373628_at	---	---	-0.226952	-0.301693	-0.262301	-0.259387	-0.109722	-1.03002	-0.275114	-0.456859	-0.720217
1373942_at	---	---	-0.217169	-0.497311	-0.878121	-0.0535562	0.129507	0.718991	-0.285887	-0.323439	-0.457174
1378413_at	---	---	-0.310445	-0.417358	-0.976979	-0.358475	-0.269608	-0.289634	-0.0624395	-0.0863898	-0.473828
1377626_at	LOC690768	hypothetical protein LOC690768	-0.0164963	-0.250707	-1.44585	0.0106796	-0.167448	0.045443	0.0669502	0.620014	1.44802
1392627_x_at	---	---	-0.128161	0.253917	1.03572	-0.231715	-0.220553	-0.454692	-0.0757927	-0.069221	1.18281
1382358_at	---	---	0.0392928	-0.166728	-0.262385	0.00534249	-0.187476	-1.00036	-0.136506	-0.410895	-0.918363
1367795_at	Ifrd1	interferon-related developmental regulator 1	0.0698259	0.510759	1.43727	0.153351	0.022517	0.709194	0.0513164	0.447241	1.14863
1385756_at	Itih1	inter-alpha trypsin inhibitor, heavy chain 1	-0.158014	-0.157587	-0.868568	-0.0854111	-0.13833	-1.24909	0.0707053	-0.18109	-0.812326
1373026_at	Spc24	SPC24, NDC80 kinetochore complex component, homolog (S. cerevisiae)	-0.204354	-0.354633	-1.05207	-0.0237096	0.146629	0.571085	-0.572308	-0.410634	-0.266733
1368244_at	As3mt	arsenic (+3 oxidation state) methyltransferase	0.0381271	-0.159216	-0.643164	0.0997665	0.00687965	-0.865753	0.211374	0.354463	-0.0527776
1388459_at	Col18a1	collagen, type XVIII, alpha 1	0.0155547	0.139509	-0.589255	-0.0427004	0.0517201	-0.91802	0.0896202	-0.264897	-0.934139
1378387_at	Tinf2	TERF1 (TRF1)-interacting nuclear factor 2	-0.132866	-0.0351594	0.0319597	0.0663579	0.106228	0.255622	-0.108116	0.230892	0.962749
1398397_at	---	---	-0.193709	0.120007	0.407853	-0.124447	-0.237539	-0.968865	-0.378734	-0.469834	-0.517568
1390287_at	Bin2 /// LOC685015	bridging integrator 2 /// hypothetical protein LOC685015	-0.170258	-0.484169	-1.07945	-0.0603241	-0.0201146	0.0616518	0.360409	-0.140726	-0.979455
1390024_at	---	---	-0.152131	-0.249773	-0.884926	-0.185372	-0.485499	-0.933618	-0.322678	-0.421167	-0.695513
1390729_x_at	RGD1305441	similar to RIKEN cDNA 5730453I16	0.00946184	-0.0419298	0.184509	0.067267	-0.0694547	0.86182	-0.055029	0.17631	0.649689
1397556_at	Nat13	N-acetyltransferase 13	0.0431765	0.22205	0.830977	0.0286116	0.0996992	1.32053	0.0406961	0.461256	0.8222
1370057_at	Csrp1	cysteine and glycine-rich protein 1	0.171015	-0.0125115	0.873727	-0.00547185	0.209516	0.833149	-0.222236	-0.0820213	1.21811
1384432_at	---	---	0.181395	0.465379	0.90411	0.306309	0.140412	0.478216	0.102363	0.19478	0.475178
1387907_at	Itpr1	inositol 1,4,5-triphosphate receptor, type 1	-0.187945	-0.0553484	-0.503878	-0.079757	-0.191196	-1.10572	-0.112006	-0.168347	-0.578775
1371211_a_at	Nrg1	neuregulin 1	0.00782699	-0.296369	0.67171	-0.0553484	0.0619006	0.583336	0.274661	0.507546	0.993319
1389402_at	Axud1	AXIN1 up-regulated 1	-0.0235392	0.170028	0.314639	0.107192	0.0923022	0.272226	0.0515531	0.117948	0.857543
1381902_at	Znf292	zinc finger protein 292	0.0497702	0.48011	0.946776	-0.0526107	-0.155205	-0.0264035	-0.163653	-0.218707	-0.332324
1384971_at	Depdc7	DEP domain containing 7	0.0217924	-0.35312	-0.861193	0.0775438	-0.0395455	0.16922	0.0996319	0.235519	0.323139
1385269_s_at	Ccdc93	coiled-coil domain containing 93	0.066964	0.0801801	0.161023	0.0954384	-0.249603	0.369204	0.0604071	0.361184	0.903509
1383931_at	---	---	-0.109775	-0.0218492	-0.128584	-0.02561	0.0501882	-0.859532	-0.0641241	-0.163975	-0.517014
1379073_at	Slc25a23	solute carrier family 25 (mitochondrial carrier; phosphate carrier), member 23	0.271055	0.165069	0.123878	-0.0767506	-0.144856	-1.07889	-0.142413	-0.72745	-0.70558
1390993_at	Pbld	phenazine biosynthesis-like protein domain containing	0.0754231	-0.214361	-1.32636	0.241279	0.0227726	-0.233299	0.0220624	-0.187856	-0.568042
1374366_at	Slc39a4	solute carrier family 39 (zinc transporter), member 4	-0.201885	-0.239789	-1.83021	-0.105638	-0.0184633	-0.811249	0.282214	-0.0832883	-1.41238
1367850_at	Fcgr2a /// LOC498276 /// LOC498277	Fc fragment of IgG, low affinity IIa, receptor (CD32) /// Fc gamma receptor II b	0.376557	0.778528	2.17283	0.810994	0.294218	1.27559	0.149793	0.851367	1.28024
1368064_a_at	Ddc	dopa decarboxylase (aromatic L-amino acid decarboxylase)	-0.297626	-0.660372	-1.63768	-0.383032	-0.450971	-2.06335	0.0714606	-0.445091	-1.22563
1382059_at	Fbxo30	F-box protein 30	0.00446544	0.141799	0.895326	0.0858325	0.0555427	0.58451	0.0975703	0.153196	0.290188
1367988_at	Cyp2c23	cytochrome P450, family 2, subfamily c, polypeptide 23	0.0508569	-0.047985	-0.416883	0.0497423	-0.0431905	-0.856635	0.0988642	-0.0996588	-0.99821
1375684_at	Neu1	sialidase 1 (lysosomal sialidase)	0.011195	0.018449	0.0537647	-0.129389	-0.144099	-0.186463	0.237527	0.33387	0.891785
1387082_at	Fetub	fetuin B	-0.152703	-0.304604	-0.850455	-0.105785	-0.12071	-0.846056	0.0651587	-0.328974	-1.10948
1368863_at	Nme3	non-metastatic cells 3, protein expressed in	-0.247429	-0.428024	-1.08886	-0.072243	-0.0737791	-0.155866	-0.174355	-0.0858733	-0.312003
1398380_at	Vwa1	von Willebrand factor A domain containing 1	-0.0399666	0.258784	0.928359	-0.0934926	-0.108156	0.197614	0.0597014	0.166638	0.684567
1374495_at	Lrba	LPS-responsive vesicle trafficking, beach and anchor containing	0.141093	0.133905	-0.0762581	0.0738202	-0.105705	-1.02951	0.147802	0.255936	0.144321
1381335_at	---	---	-0.0828933	0.0840915	1.08366	-0.261567	-0.209354	-0.318207	-0.0490313	-0.00327121	0.902815
1383477_at	Uchl5	ubiquitin carboxyl-terminal hydrolase L5	0.0308587	0.00422092	0.217491	-0.00187429	0.0734364	1.02332	0.0438344	0.204992	0.643053
1389528_s_at	Jun	Jun oncogene	-0.178275	0.379843	1.6652	-0.179982	-0.273934	0.77295	-0.0336802	0.303389	1.5982
1387924_at	Ngef	neuronal guanine nucleotide exchange factor	-0.0136981	-0.0275221	-0.767833	0.0148266	-0.0115958	-0.862598	0.144138	-0.147645	-0.726875
1374139_at	Cdr2	cerebellar degeneration-related 2	0.114074	-0.0202568	0.636989	0.181268	0.328595	1.13486	-0.163846	0.236389	0.953615
1389510_at	Lyar	Ly1 antibody reactive homolog (mouse)	0.105128	0.0812851	0.257264	0.108852	0.0903521	0.899392	0.0605317	0.214137	0.339856
1370387_at	Cyp3a9	cytochrome P450, family 3, subfamily a, polypeptide 9	-0.0993221	-0.239312	-0.0452053	0.0613476	-0.00504062	0.403955	0.0670742	0.611645	1.02156
1370688_at	Gclc	glutamate-cysteine ligase, catalytic subunit	0.239202	0.501403	0.883527	0.244376	0.217206	0.367628	0.268446	0.197299	0.121029
1388924_at	Angptl4	angiopoietin-like 4	0.0492265	-0.224855	0.0891591	0.0762307	-0.0338916	0.272859	0.0864713	0.118466	0.888274
1383188_at	---	---	-0.014898	0.497004	-0.120803	-0.138919	-0.217392	-0.859779	-0.115233	-0.240436	-0.55505
1371212_at	Nrg1	neuregulin 1	0.0350045	-0.00624775	0.606641	0.188211	0.305877	0.552111	0.0932492	0.440219	0.89676
1394371_at	Nufip1	nuclear fragile X mental retardation protein interacting protein 1	0.073642	0.285556	0.516267	0.319803	0.193179	0.856149	0.190779	0.398733	0.39091
1368278_at	Lgals2	lectin, galactoside-binding, soluble 2	-0.278044	-0.643893	-2.22648	-0.430189	-0.386502	-1.33503	-0.0828797	-0.359274	-0.661394
1374915_at	---	---	0.0480687	0.0214513	-0.0940198	-0.0826345	-0.0372979	-0.918592	0.0738614	-0.0786918	-0.805606
1392747_at	---	---	0.00951917	0.163898	1.03274	0.128848	-0.01594	0.305352	0.156125	0.138343	0.292393
1369111_at	Fabp1	fatty acid binding protein 1, liver	-0.379665	-0.92603	-2.78259	-0.574625	-0.661832	-2.38745	0.177203	-0.447473	-1.50301
1398411_at	---	---	-0.118386	0.842882	1.86591	-0.20848	-0.0169384	0.0571244	-0.333229	-0.38002	-0.359105
1372585_at	RGD1566254	RGD1566254	0.06067	-0.465139	-0.5134	0.0352861	-0.025936	0.130074	-0.119808	0.299292	1.3168
1379778_at	RGD1307983	similar to HSPC043 protein	0.0483618	0.272632	0.543248	0.133156	0.150261	0.903786	-0.00329999	0.245057	0.522518
1392870_at	---	---	-0.0523881	-0.209665	-0.723261	-0.239019	-0.295429	-0.852215	-0.0528193	-0.400396	-0.398602
1380470_x_at	---	---	0.244644	0.21237	0.772941	0.0920856	0.0482083	0.121387	0.0481943	0.0273098	0.910794
1367983_at	Fen1	flap structure-specific endonuclease 1	-0.0741492	-0.158983	-0.215256	-0.205943	0.042126	0.857917	-0.324972	-0.262974	0.00631957
1388340_at	Ns5atp9	NS5A (hepatitis C virus) transactivated protein 9	-0.119794	-0.574906	-1.10324	-0.0399946	0.260483	1.05155	-0.766909	-0.487414	-0.0429525
1385781_at	Ercc6l	excision repair cross-complementing rodent repair deficiency complementation gro	-0.0705954	-0.234734	-0.572366	-0.0160684	0.126127	0.939189	-0.347666	-0.273957	-0.141524
1399119_at	Znf292	zinc finger protein 292	-0.0360602	0.537982	0.947487	-0.055154	-0.0954924	-0.0736694	-0.0960594	-0.199098	-0.46266
1387995_a_at	Ifitm3	interferon induced transmembrane protein 3	-0.0730524	-0.200228	-1.0972	-0.144621	-0.0915712	-0.316296	-0.00844386	-0.100978	-0.399827
1378261_at	---	---	-0.0262477	0.400735	1.3885	-0.121135	-0.135561	-0.09846	0.0423782	-0.175148	-0.472914
1388130_at	Zyx	zyxin	0.057776	0.120578	1.27332	-0.0464492	-0.0451214	0.00791308	0.00812829	0.104753	0.861741
1373475_at	Ccdc58	coiled-coil domain containing 58	0.0509683	0.500863	0.97599	0.0786645	0.029672	0.219054	0.142191	0.294782	0.246651
1372903_at	Kif18b	kinesin family member 18B	-0.11222	-0.0605455	-0.320958	-0.151573	0.229883	0.968636	-0.383995	-0.459001	-0.184496
1392044_at	---	---	-0.0894304	-0.105544	-0.2221	-0.151703	-0.195159	-0.848109	-0.102846	-0.114713	-0.430521
1388666_at	Enc1	ectodermal-neural cortex 1	0.0411729	0.440814	1.20361	0.13753	0.0735461	0.0462955	0.0190471	0.343078	0.433889
1391621_at	---	---	-0.225114	-0.280149	-0.674696	-0.26295	-0.250743	-1.00638	0.0525689	0.0602826	-0.666357
1389230_at	---	---	-0.300909	0.163795	1.39885	-0.17323	-0.216498	0.194844	0.0373822	0.293335	0.483179
1380277_at	Rad51ap1	RAD51 associated protein 1	-0.241291	-0.304254	-0.547252	-0.0904334	0.302079	0.993979	-0.484839	-0.400232	-0.0633096
1371360_at	Ndrg1	N-myc downstream regulated gene 1	-0.0541539	0.971862	2.05836	-0.00769785	0.120432	0.63198	0.0192464	0.500975	0.972325
1367647_at	Serpina1	serpin peptidase inhibitor, clade A (alpha-1 antiproteinase, antitrypsin), membe	-0.081326	-0.220701	-0.991419	-0.184547	-0.308745	-1.59549	0.272274	-0.0308022	-1.10484
1390945_at	Znf292	zinc finger protein 292	-0.0492683	0.513167	0.96152	-0.0914087	-0.0898235	-0.025936	-0.067625	-0.151105	-0.416191
1386352_at	---	---	0.221815	0.262409	0.886293	0.138028	0.227322	0.221023	0.377768	0.472394	0.462775
1389199_at	RGD1309079	similar to Ab2-095	-0.110724	0.13648	0.855464	-0.0759981	-0.0767917	-0.12144	-0.162983	-0.178007	-0.115433
1377114_at	---	---	-0.0625362	-0.338681	0.215231	-0.0770789	-0.297461	0.98456	0.0201715	0.207855	0.667538
1373736_at	---	---	0.152495	0.72237	0.913539	0.235408	0.0708976	-0.236156	0.0608083	0.281538	0.410743
1372993_at	---	---	0.198117	0.414482	1.36226	0.318855	0.257047	0.0720646	0.131208	0.429054	0.576058
1390082_at	Hip1	huntingtin interacting protein 1	-0.0118105	-0.199537	-0.864351	0.0259785	0.0710075	-0.436546	-0.0558898	-0.119675	-0.504712
1393516_at	---	---	0.193381	-0.44615	-1.25175	0.22678	-0.0128833	-0.51661	0.249348	0.388752	0.371603
1370547_at	Pzp	pregnancy-zone protein	-0.0288237	-0.16597	-1.08194	-0.221704	-0.171553	-1.74332	0.216722	-0.317455	-1.39093
1371332_at	LOC684681	similar to Histone H1.2 (H1 VAR.1) (H1c)	-0.0799208	0.0707465	-0.521664	0.0274513	-0.145221	-1.16162	-0.0410186	-0.210327	-0.693908
1388587_at	Ier3	immediate early response 3	-0.0709938	0.505149	0.959177	0.0199723	-0.0413131	0.0763539	0.0440443	0.276425	0.253445
1369909_s_at	Tmem150	transmembrane protein 150	0.327434	0.155684	-0.187578	0.0990528	0.055154	-1.0483	0.473163	0.415304	0.298435
1393584_at	Tnfrsf21	tumor necrosis factor receptor superfamily, member 21	-0.0367073	0.0428124	0.726003	-0.252779	-0.12071	-0.158027	0.0274938	0.273277	0.996468
1396539_at	---	---	0.0977321	0.468896	0.934683	0.159694	0.302933	0.193027	0.239752	0.328469	0.260158
1386958_at	Txnrd1	thioredoxin reductase 1	0.336089	0.322759	0.974515	0.252367	0.301459	0.587989	0.367214	0.253735	0.477833
1390026_at	Bag3	Bcl2-associated athanogene 3	0.0662614	0.128425	0.321247	-0.094209	0.0217356	0.222792	0.0975029	0.0987699	1.27053
1372293_at	RGD1562059	Similar to RIKEN cDNA 1110038F21	-0.0803848	1.03005	2.64	-0.0308587	-0.0232837	-0.16981	-0.0269417	0.228283	0.877689
1395427_at	---	---	-0.267656	-0.419312	-0.849671	0.0132693	0.169887	0.765637	-0.166934	-0.291144	-0.440197
1395586_at	---	---	-0.0312117	-0.120856	-0.168257	-0.17054	-0.23509	-0.283246	0.20265	-0.420391	-1.12109
1380182_at	RGD1563437	similar to KIAA1217	-0.139208	0.0810805	0.229059	-0.0715156	-0.184725	-0.87541	-0.112513	-0.153702	-0.384591
1391458_at	Ndrg1	N-myc downstream regulated gene 1	-0.0461278	0.556218	1.54395	-0.111312	-0.107005	0.290377	-0.0310281	0.239679	0.678117
1370491_a_at	Hdc	histidine decarboxylase	-0.186348	-0.504142	-1.20301	-0.039363	-0.207318	-1.08432	-0.0933844	-0.210975	-0.972641
1382554_at	C8a	complement component 8, alpha polypeptide	-0.0870962	-0.168437	-0.822061	-0.154324	-0.179728	-0.712789	0.11342	-0.161049	-1.14346
1387673_a_at	Anxa6	annexin A6	-0.0295024	-0.155956	-0.587835	-0.166098	-0.257216	-0.850559	-0.0527776	-0.292134	-0.324154
1375224_at	Phlda3	pleckstrin homology-like domain, family A, member 3	-0.176935	-0.43158	-0.248389	-0.264008	-0.0599643	1.03641	0.0635996	0.263383	0.50519
1372870_at	Kdelr3	KDEL (Lys-Asp-Glu-Leu) endoplasmic reticulum protein retention receptor 3	-0.0154548	0.26378	0.878663	0.0867974	0.106161	0.225522	-0.197501	0.238432	1.00613
1373524_at	---	---	0.157561	0.451994	1.05769	0.377424	0.241376	0.266181	0.0951143	0.433568	0.684451
1390432_at	Tmco3	transmembrane and coiled-coil domains 3	-0.137018	0.0426864	0.324338	-0.16052	-0.25509	-0.860844	-0.192989	-0.253239	-0.524214
1393228_at	Hpdl	4-hydroxyphenylpyruvate dioxygenase-like	0.189363	-0.047315	0.379643	0.129626	0.198356	0.862543	0.311457	0.523301	0.165108
1378081_at	---	---	0.163344	0.38809	1.02676	0.325444	0.182921	0.0867158	0.149428	0.261771	0.490406
1385050_at	Znf292	zinc finger protein 292	-0.07556	0.403333	0.882064	-0.0841731	-0.244303	-0.162623	-0.0561812	-0.215231	-0.377135
1370615_at	LOC286989	UDP-glucuronosyltransferase	0.500608	0.00939017	0.348006	0.734673	0.909658	1.75482	0.831804	0.946349	0.476496
1369455_at	Abcg5	ATP-binding cassette, sub-family G (WHITE), member 5	-0.0597291	-0.0967206	-0.777712	0.0351171	-0.174752	-1.34955	0.00650629	-0.266805	-1.32928
1377496_at	RGD1305441	similar to RIKEN cDNA 5730453I16	-0.0223039	-0.0213376	0.133787	-0.0254257	0.0116817	0.965145	-0.0251139	0.227063	0.728835
1367786_at	Psmb8	proteasome (prosome, macropain) subunit, beta type 8 (large multifunctional pept	0.0172806	-0.342691	-0.921642	-0.0236954	-0.00960516	0.0426023	0.0456666	0.204028	0.272417
1368519_at	Serpine1	serine (or cysteine) peptidase inhibitor, clade E, member 1	0.034582	0.195637	1.8307	-0.172116	0.0269558	0.18721	0.0976647	0.132116	0.736778
1392941_at	Hip1	huntingtin interacting protein 1	-0.0147124	-0.235408	-1.03106	-0.0283428	-0.0146124	-0.517608	0.0575265	-0.254352	-0.789896
1393260_at	LOC360228	WDNM1 homolog	0.191765	-0.0832202	-0.679937	-0.123772	-0.103034	-1.09696	0.318172	0.625242	0.286526
1377410_at	E2f8	E2F transcription factor 8	-0.10017	-0.190286	-0.340426	-0.0612509	0.162507	0.892702	-0.599518	-0.4336	0.0760665
1368241_a_at	Flot1	flotillin 1	0.0942901	-0.228591	-0.877941	0.0694272	0.0398964	-0.576087	0.233679	0.270613	0.206693
1370436_at	Acsm2	acyl-CoA synthetase medium-chain family member 2	0.123335	-0.0246176	-0.660226	0.0739847	0.0495611	-0.884645	0.0190329	-0.0972872	-0.700164
1392736_at	---	---	-0.0828524	0.386027	1.24131	-0.240302	-0.15562	-0.148622	-0.188857	-0.227532	-0.351877
1370694_at	Trib3	tribbles homolog 3 (Drosophila)	0.24029	0.644032	0.753314	0.196393	-0.0270125	-0.100466	0.055626	0.643321	1.25168
1371824_at	Ak3l1	adenylate kinase 3-like 1	-0.190779	0.902274	1.45328	-0.345692	-0.219116	-0.348119	-0.165442	-0.35069	-0.59386
1379356_at	---	---	-0.0771336	-0.674515	-0.932492	0.184242	0.136126	0.143433	0.203001	0.116964	0.25509
1382475_at	---	---	0.0359335	0.168398	0.332897	0.0390963	-0.0393209	-0.159074	-0.10667	0.237294	0.852982
1398546_at	---	---	0.0268142	0.0803439	0.30527	-0.109361	-0.0965452	1.10499	-0.252985	-0.226965	-0.20186
1374404_at	Jun	Jun oncogene	-0.129639	0.279709	1.22712	0.0607807	-0.345419	0.500037	-0.0805076	0.150794	1.15677
1373037_at	Ube2l6	ubiquitin-conjugating enzyme E2L 6	-0.0677488	-0.300733	-0.966763	0.253941	0.101274	0.154104	-0.0464212	0.286503	0.664692
1369050_at	Pik3c2g	phosphoinositide-3-kinase, class 2, gamma polypeptide	-0.0594799	-0.348187	-1.25671	-0.0669778	-0.169899	-1.45256	0.221889	-0.420499	-1.16825
1374417_at	Nrbp2	nuclear receptor binding protein 2	0.0733815	0.241694	0.656899	0.400155	0.215517	-0.880388	0.487394	0.557738	0.164954
1368258_at	Apln	apelin	-0.0709526	0.527531	1.03453	-0.235948	-0.0994837	-0.18978	-0.108772	-0.273003	-0.498925
1380682_at	Mex3b	mex3 homolog B (C. elegans)	0.00483933	0.173371	1.29602	0.34112	0.311596	0.896892	0.285887	0.551157	0.444095
1387228_at	Slc2a2	solute carrier family 2 (facilitated glucose transporter), member 2	-0.151443	-0.465891	-1.9447	-0.136388	-0.768197	-2.18901	-0.0384783	0.712525	1.31528
1372101_at	Ppap2b	phosphatidic acid phosphatase type 2B	-0.0977726	-0.403431	-1.04381	0.105946	-0.275067	-0.855599	-0.128914	-0.220243	-0.342213
1392852_at	Smoc1	SPARC related modular calcium binding 1	-0.0290358	-0.06179	-0.0874493	-0.229797	-0.106281	-0.974133	-0.0253123	-0.342896	-0.484736
1386231_at	RGD1306474	similar to RIKEN cDNA 9530003J23	-0.244047	-0.405535	-0.899392	-0.1424	-0.220268	-0.514541	-0.311933	-0.519763	-0.275067
1389054_at	LOC498368	similar to RIKEN cDNA 0610040J01	-0.027975	-0.330616	-1.40529	0.103477	-0.140975	-0.97651	0.0265451	-0.0404857	-0.443076
1370979_at	Ddx20	DEAD (Asp-Glu-Ala-Asp) box polypeptide 20	-0.0705405	0.0782956	0.204253	0.0627158	0.106938	1.00444	0.0187481	0.218384	0.276973
1383684_at	Asf1b	ASF1 anti-silencing function 1 homolog B (S. cerevisiae)	-0.346112	-0.238909	-0.485705	0.0375228	0.0598813	0.950162	-0.564466	-0.469334	-0.0641241
1398620_at	Samd4a	Sterile alpha motif domain containing 4A	0.33379	0.572017	1.75891	0.330398	0.320138	1.0605	0.483519	0.591277	0.0158401
1369790_at	Tat	tyrosine aminotransferase	-0.00191751	0.235764	-0.0402612	-0.10821	-0.207368	-1.13606	0.0987564	-0.116964	-0.992138
1383302_at	Dnajb1	DnaJ (Hsp40) homolog, subfamily B, member 1	0.0873814	0.0941415	0.435149	0.00821436	0.0943307	0.689872	-0.0441843	0.0100923	1.16204
1388143_at	Col18a1	collagen, type XVIII, alpha 1	0.0907992	-0.04064	-0.545524	-0.100789	-0.176233	-1.03084	0.0678039	-0.389137	-0.838831
1381453_at	---	---	-0.022872	-0.214461	-0.487455	-0.174458	-0.333435	-0.602267	0.0781043	-0.386811	-1.16506
1392825_at	RGD1559600	RGD1559600	-0.285272	-0.0857646	-0.391636	-0.310747	-0.482425	-1.20412	-0.188262	-0.168835	-0.610728
1387307_at	Hal	histidine ammonia lyase	0.134996	0.0310422	-0.315972	0.185968	0.0323689	-1.02198	0.177982	0.314708	0.23596
1381871_at	---	---	-0.0367917	-0.051734	-0.241279	-0.216064	-0.228431	-1.33569	-0.0938306	-0.218149	-0.522458
1387291_at	Itih3	inter-alpha trypsin inhibitor, heavy chain 3	0.110537	-0.200165	-0.701833	0.075026	0.0947766	-0.768366	0.0738339	-0.255404	-1.21684
1367760_at	Map2k1	mitogen activated protein kinase kinase 1	-0.0357506	0.421727	0.903864	-0.0507037	-0.0313246	0.068602	-0.00278172	0.231617	0.368455
1368380_at	Vtn	vitronectin	-0.329652	-0.205893	-0.748539	-0.175109	-0.252355	-0.795152	0.0890506	-0.369416	-0.881946
1382924_at	Pank1	pantothenate kinase 1	-0.0706092	-0.133011	-0.927517	-0.0224743	-0.199726	-0.597078	0.0438484	-0.136874	-0.462963
1383637_at	---	---	-0.00692273	0.0718038	-0.105584	0.00639139	-0.176118	-1.27263	0.00335757	0.0542233	-0.643459
1393123_at	C8g	complement component 8, gamma polypeptide	-0.0368479	-0.159345	-0.476713	0.134379	-0.0151978	-0.874773	0.13926	0.290884	0.156371
1371104_at	Srebf1	sterol regulatory element binding transcription factor 1	0.0935872	-0.264212	-0.783356	-0.146095	-0.202951	-0.884715	-0.0296437	-0.335277	-0.729409
1377878_at	Fgfbp3	fibroblast growth factor binding protein 3	0.262229	0.443331	0.961534	0.143903	0.262529	0.941399	-0.0248303	0.109695	0.577064
1383603_at	---	---	-0.227458	-0.588737	-0.987888	-0.156863	-0.308885	-0.927494	0.123732	-0.170169	-0.794686
1389132_at	Hip1	huntingtin interacting protein 1	0.0517758	-0.317478	-0.99192	-0.034751	-0.0648001	-0.491627	-0.0153977	-0.18348	-0.443235
1390532_at	---	---	-0.00319923	-0.444646	-0.874325	0.0764496	0.083084	-0.269392	0.386932	0.330535	0.0560563
1392720_at	Cyp4f17	cytochrome P450, family 4, subfamily f, polypeptide 17	-0.0925863	0.00266652	-0.421727	0.031367	-0.126563	-0.897542	0.290967	0.286869	0.29752
1367631_at	Ctgf	connective tissue growth factor	0.188198	-0.194453	1.19799	0.226015	0.0384502	0.136533	0.00917516	0.110083	1.42573
1388639_at	Bcas3	Breast carcinoma amplified sequence 3	-0.00165815	-0.0317339	-0.13497	-0.0369885	-0.122646	-0.947449	0.143981	-0.00174461	0.3373
1383921_at	---	---	0.210788	0.148544	0.0321855	0.52095	0.233311	0.946881	0.527371	0.469115	-0.104914
1377277_at	---	---	-0.0970579	-0.088508	-0.915093	-0.229366	-0.216809	-0.718605	0.00874503	-0.199789	-0.492571
1375517_at	Trp53inp2	tumor protein p53 inducible nuclear protein 2	-0.159642	0.0808623	-0.225201	-0.216834	-0.309491	-1.11263	-0.0351171	0.146355	0.517951
1385171_s_at	Smtnl2	smoothelin-like 2	-0.00825739	0.572414	0.955744	-0.272788	-0.077284	-0.269189	-0.206443	-0.35026	-0.258495
1389448_at	2011-09-04	septin 4	0.0967071	0.0492404	-0.398099	0.142427	-0.0581225	-0.892274	0.134168	0.214374	0.183112
1377818_at	---	---	0.034258	0.13209	0.900853	0.0192891	0.320034	0.365995	0.171911	0.214498	0.242438
1375362_at	Sppl2a	signal peptide peptidase-like 2A	-0.15387	-0.513218	-0.967796	-0.0731073	-0.3353	-0.78612	0.18835	0.083547	-0.842142
1383939_at	---	---	0.235421	0.362352	1.41334	0.346009	0.285426	0.724676	0.396357	0.41485	-0.108705
1374911_at	RGD1303142	oxidative stress responsive gene	0.00821436	0.224892	0.73715	0.0669365	0.0653104	0.91585	-0.00452297	0.182349	0.519471
1368707_at	Itih4	inter alpha-trypsin inhibitor, heavy chain 4	-0.340722	-0.614898	-1.30791	-0.283092	-0.460355	-2.3191	-0.219921	-0.568538	-1.5502
1390481_a_at	Ube2t	ubiquitin-conjugating enzyme E2T (putative)	-0.253638	-0.162816	-0.58502	-0.010966	0.155749	1.01243	-0.52709	-0.252101	-0.0540566
1374447_at	Usp9x	ubiquitin specific peptidase 9, X-linked	-0.00904613	0.354768	0.932711	0.184623	0.129956	0.511215	0.0403594	0.158686	0.286373
1373935_at	Pold2	polymerase (DNA directed), delta 2, regulatory subunit	0.172692	0.0619559	0.207531	0.274995	0.353165	1.12133	-0.0965048	0.0825527	0.56226
1374886_at	Bcs1l	BCS1-like (yeast)	0.567127	0.706959	1.0568	0.684029	0.589965	0.887049	-0.167641	0.425599	1.05737
1383604_at	---	---	-0.0142696	-0.0213376	-0.375	-0.0240643	-0.16172	-0.996266	-0.0278052	-0.109521	-0.57863
1387622_at	Rfng	RFNG O-fucosylpeptide 3-beta-N-acetylglucosaminyltransferase	0.0378461	-0.507252	-0.878255	0.110377	-0.113874	-0.201458	0.0163394	0.205255	0.323209
1379498_at	---	---	0.166857	0.520588	1.02547	0.160223	0.2108	0.163383	0.110951	0.0874493	0.203803
1380997_at	Ccnj	cyclin J	0.0706641	0.168321	0.87816	0.11506	-0.104659	0.571754	0.00475306	0.304908	0.463267
1369788_s_at	Jun	Jun oncogene	-0.245958	0.314581	1.31829	-0.13812	-0.139221	0.44402	0.0214655	0.21354	0.747714
1379815_at	LOC683733	similar to Transcription factor 7-like 2 (HMG box transcription factor 4) (T-cel	-0.127765	0.0597844	-0.425083	-0.107286	-0.351617	-1.07843	-0.20122	-0.0907044	-0.471323
1387528_at	Mbl2	mannose-binding lectin (protein C) 2	-0.127184	-0.341177	-0.921985	-0.240217	-0.111672	-0.593765	-0.197891	-0.276592	-0.475292
1374828_at	Pdia5	protein disulfide isomerase family A, member 5	-0.00686529	0.284171	0.991601	-0.0494914	-0.0138124	-0.376057	0.00698016	0.142257	0.152599
1371081_at	Rapgef4	Rap guanine nucleotide exchange factor (GEF) 4	-0.207568	-0.340095	-0.711407	-0.179587	-0.354881	-0.950886	-0.153066	-0.304873	-0.55665
1376163_at	Clrn3	clarin 3	-0.0436665	-0.457479	-1.16064	0.0409625	0.100009	-0.111939	0.285177	0.442376	0.163898
1372610_at	P4ha2	procollagen-proline, 2-oxoglutarate 4-dioxygenase (proline 4-hydroxylase), alpha	-0.0619144	0.372506	1.22553	0.013941	-0.0304491	0.215182	-0.055862	0.149012	0.380674
1379240_at	---	---	-0.154531	-0.388663	-1.2836	-0.147476	-0.211523	-0.932341	-0.153027	-0.236854	-0.670677
1369630_at	Adk	adenosine kinase	-0.013941	0.110537	-0.244363	0.103558	-0.00113928	-1.04236	-0.0173091	-0.0703069	-0.396708
1389641_at	Snapc4	small nuclear RNA activating complex, polypeptide 4	-0.139679	0.54312	1.1154	0.203214	0.112126	0.411643	0.160765	0.214647	0.266289
1397310_at	---	---	0.260267	0.353346	1.4817	0.420057	0.319283	0.477398	0.422976	0.387043	-0.121413
1385109_at	Taf1d	TATA box binding protein (TBP)-associated factor, RNA polymerase I, D, 41kDa	0.131339	0.172052	0.500741	0.182374	0.18835	1.36022	0.0548901	0.197689	0.183074
1393612_a_at	Depdc7	DEP domain containing 7	-0.0641793	-0.429525	-0.901726	-0.0307881	-0.0300818	0.104417	0.111525	0.170169	0.25038
1381006_at	Hgfac	hepatocyte growth factor activator	-0.0377617	-0.138906	-0.42094	-0.0794157	-0.0368901	-1.04978	0.128663	-0.157794	-0.570035
1380598_at	---	---	0.0141839	-0.0714332	-0.310107	-0.274124	-0.229982	-0.87998	-0.100359	-0.269153	-0.577973
1394112_at	Hao1	hydroxyacid oxidase 1	-0.418449	-0.751729	-2.08996	-0.478972	-0.373765	-1.15195	-0.062992	-0.131036	-1.10283
1368130_at	Aldh3a1	aldehyde dehydrogenase 3 family, member A1	0.379809	0.382756	1.64412	0.396817	0.266613	-0.0936683	0.334397	0.420057	0.989357
1378133_at	Slc7a11	solute carrier family 7 (cationic amino acid transporter, y+ system), member 11	0.178415	0.331132	2.00971	0.348912	0.209803	1.15879	0.322217	0.519512	0.554019
1384988_at	Fbxo5	F-box protein 5	-0.046519	-0.084731	-0.256117	-0.0972062	0.191436	0.864786	-0.328561	-0.237392	-0.207943
1390404_at	Lama2	laminin, alpha 2	0.031254	-0.177025	-0.673547	0.128082	0.0277769	-1.10584	-0.0511633	-0.298259	-0.614371
1390530_at	---	---	0.0538759	-0.437952	-1.26329	0.140569	-0.00841518	-0.467467	0.18773	0.339981	0.215443
1371862_at	Rrm1	ribonucleotide reductase M1	-0.144347	-0.261988	-0.61405	0.0316775	0.223521	1.00821	-0.397332	-0.290153	0.0495332
1384231_at	LOC687121	similar to Shc SH2-domain binding protein 1	-0.102994	-0.111192	-0.574857	-0.0639447	0.312514	1.22879	-0.662196	-0.463497	0.0257942
1374432_at	---	---	0.0540288	0.0663992	-0.0760665	0.201082	0.044576	-0.91995	0.300159	0.317316	-0.038394
1391871_at	Stard13	StAR-related lipid transfer (START) domain containing 13	-0.0488221	0.0763128	-0.0864305	-0.0869468	-0.260604	-0.861439	-0.0101067	-0.225793	-0.299632
1398260_a_at	Serpind1	serine (or cysteine) peptidase inhibitor, clade D, member 1	-0.333515	-0.473569	-1.60285	-0.19155	-0.275818	-1.10985	0.160727	-0.049352	-1.32334
1394948_at	---	---	-0.248292	0.0939252	1.05884	-0.317408	-0.215492	0.21075	0.0621217	0.158066	0.385044
1381852_at	---	---	-0.0695509	-0.441717	-1.04455	-0.129243	-0.251871	-0.517487	-0.039742	-0.230498	-0.398613
1395041_at	Mttp	microsomal triglyceride transfer protein	-0.107527	-0.221593	-1.3624	-0.15791	-0.150664	-0.77698	0.0684507	-0.0905012	-0.551678
1371988_at	Man1a1	mannosidase, alpha, class 1A, member 1	0.0304067	0.0681755	-0.268434	0.0829614	-0.0356802	-0.990265	0.0619144	-0.053862	-0.479944
1383770_at	---	---	-0.00687965	0.127686	0.116737	0.0878701	-0.174956	-1.72321	0.146642	0.20528	-0.0405839
1386466_at	---	---	-0.00482495	0.099955	0.154052	0.151261	0.131748	1.04605	0.0848262	0.298858	0.31091
1377183_at	---	---	0.0247736	0.0158401	-0.180084	0.0791699	-0.1049	-0.995984	0.201145	0.291215	0.000735587
1382431_at	---	---	-0.0178222	-0.373008	-0.751704	-0.178734	-0.243888	-0.866647	0.0587459	-0.213851	-0.682007
1378910_at	---	---	-0.088603	0.0537508	-0.0215792	-0.132801	-0.0061041	0.751301	-0.282736	0.0306186	0.906406
1367790_at	Snd1	staphylococcal nuclease and tudor domain containing 1	-0.00964815	0.24457	0.491976	-0.0278193	-0.0849487	-0.914595	0.00152845	-0.126154	-0.172372
1376845_at	isg12(b)	putative ISG12(b) protein	-0.165623	0.190855	-0.614389	-0.0618729	-0.396905	-1.46206	-0.120033	0.550792	0.840709
1394419_at	Arhgap11a	Rho GTPase activating protein 11A	-0.0194884	0.078883	0.0713783	-0.0541122	0.227322	0.97925	-0.534131	-0.259857	-0.00196073
1367847_at	Nupr1	nuclear protein 1	0.0823211	0.198419	0.666402	-0.15663	-0.137818	-1.07518	-0.0933979	-0.290649	-0.237674
1389297_at	Ero1l	ERO1-like (S. cerevisiae)	0.078883	1.24321	2.20845	-0.031861	0.102712	0.0615274	0.0243906	-0.280172	-0.491945
1379980_at	---	---	-0.0424202	-0.0638204	-0.118453	-0.177446	-0.258579	-1.124	-0.0447718	-0.12894	-0.267236
1387391_at	Cdkn1a	cyclin-dependent kinase inhibitor 1A (p21, Cip1)	-0.429214	-0.383364	-0.0468542	-0.462168	-0.268171	0.939633	-0.125016	0.235507	0.922852
1373108_at	Ppp1r3c	protein phosphatase 1, regulatory (inhibitor) subunit 3C	0.085615	0.713713	1.62325	0.268698	0.317559	0.27011	0.276318	0.386502	0.111018
1367603_at	Tpi1	triosephosphate isomerase 1	-0.089132	0.827965	0.967434	-0.157484	-0.117589	-0.0372838	-0.123613	-0.189869	-0.306764
1390557_at	Gca	grancalcin	-0.107701	0.191777	0.291981	0.00118253	-0.200266	-0.912573	-0.0029113	-0.104323	-0.43517
1392061_at	Mcm10	minichromosome maintenance complex component 10	-0.0588568	-0.25164	-0.812827	-0.00997772	0.223447	0.852838	-0.256032	-0.250949	-0.0246176
1398598_at	Dst	dystonin	0.116218	0.025284	-0.225904	0.173793	-0.0556122	-1.0516	0.241438	0.213192	-0.152625
1369610_at	Lin7c	lin-7 homolog C (C. elegans)	-0.0359476	0.0320726	0.0250004	0.173307	0.271796	0.849303	0.199562	0.327331	0.195826
1373036_at	RGD1561455	similar to Ras GTPase-activating-like protein IQGAP2	0.0375509	-0.149676	-0.962468	-0.000115411	-0.116604	-0.812153	-0.0215792	-0.0915306	-0.239691
1395366_at	---	---	0.0630611	-0.0894846	-0.00743952	-0.0511215	-0.0387171	0.261784	0.0539315	0.0255675	0.941602
1371541_at	Mylk	myosin light chain kinase	-0.135548	-0.165391	-0.471812	-0.176131	-0.229465	-1.61984	0.125294	-0.128531	-0.582961
1392057_at	LOC500893	similar to GLI-Kruppel family member GLI4	0.37679	0.747559	0.844088	0.682403	0.474784	1.03766	-0.0475384	0.359195	0.83387
1369852_at	F10	coagulation factor X	-0.167435	-0.298776	-0.642683	-0.168154	-0.19386	-1.03173	0.133879	-0.0927893	-0.692597
1368399_a_at	Pgcp	plasma glutamate carboxypeptidase	0.12614	0.0547651	-0.118439	0.131484	-0.0628401	-1.29097	0.100547	-0.0779949	-0.396017
1382325_at	Gcat	glycine C-acetyltransferase (2-amino-3-ketobutyrate-coenzyme A ligase)	0.102927	-0.157419	-1.11674	0.051748	0.130087	-0.311271	0.219302	0.232378	0.0359476
1388744_at	Mcm7	minichromosome maintenance deficient 7 (S. cerevisiae)	-0.041257	0.0789104	0.310235	0.0426864	0.266313	1.00459	-0.24541	-0.188021	-0.0923428
1389207_at	Egln1	EGL nine homolog 1 (C. elegans)	0.0292479	0.344419	1.15848	-0.150703	-0.0935331	0.012254	-0.0743684	-0.219475	-0.298881
1394086_at	Senp7	SUMO1/sentrin specific protease 7	-0.108558	-0.065655	-0.48387	0.0952223	-0.143955	-1.0332	0.131774	-0.0303078	-0.663937
1368060_at	Hrsp12	heat-responsive protein 12	-0.0636824	-0.203289	-0.821278	-0.151443	-0.194869	-1.14366	-0.0551401	-0.102134	-0.422308
1377551_at	---	---	0.213067	0.226632	0.994305	0.195159	-0.0243906	-0.333676	0.0664819	0.277568	0.214635
1372516_at	Kif22	kinesin family member 22	-0.0857917	0.00624775	-0.0111378	0.00967681	0.225164	0.864026	-0.388344	-0.200027	0.0160398
1382797_at	RGD1560433	similar to 1500019C06Rik protein	0.257831	0.445631	0.923081	0.376301	0.211187	0.618361	0.0134551	0.308221	0.506348
1373742_at	Spsb2	splA/ryanodine receptor domain and SOCS box containing 2	-0.00311286	-0.681683	-1.18017	-0.0353987	0.0862946	-0.157134	0.0420559	0.0743684	0.196683
1387964_a_at	Ero1l	ERO1-like (S. cerevisiae)	0.065007	1.15098	2.09096	0.00788439	0.0152264	0.0358491	-0.0609605	-0.2352	-0.445758
1370821_at	Tpmt	thiopurine S-methyltransferase	-0.0959649	-0.339194	-0.947352	-0.0706916	-0.172872	-0.600422	0.112193	0.27959	0.11234
1371571_at	App	amyloid beta (A4) precursor protein	0.0763539	0.202198	0.296405	0.00445105	-0.0390261	-0.879604	0.00234968	-0.0014708	-0.298377
1387963_a_at	Uox	urate oxidase	-0.0213944	0.321178	-0.66899	0.0160826	-0.121214	-1.67969	0.136506	0.00885974	-0.688162
1368000_at	C3	complement component 3	0.158078	0.294335	1.20807	0.248535	0.171847	-0.271127	0.390866	0.49773	0.0189902
1376055_at	Mcm5	minichromosome maintenance complex component 5	0.0373682	-0.218992	-0.5193	0.0875443	0.292452	1.08992	-0.4325	-0.366599	0.118812
1374222_at	Slc22a18	solute carrier family 22, member 18	-0.0040339	0.0630473	-0.361892	-0.0659858	0.00983444	-1.06356	0.0688771	0.166908	0.086906
1368569_at	Akr1b7	aldo-keto reductase family 1, member B7	-0.179167	-0.567555	-0.786956	-0.165687	-0.200467	-0.976437	0.103451	0.267044	0.371336
1370352_at	Cesl1 /// Es22 /// rCG_44273	carboxylesterase-like 1 /// esterase 22 /// carboxylesterase ES-4	0.127012	-0.143028	0.209091	0.313037	0.274244	0.86186	0.491586	0.484623	-0.216982
1385569_at	---	---	0.223077	0.417348	1.50669	0.483385	0.195133	0.849991	0.402166	0.570512	-0.215915
1367909_at	Dcxr	dicarbonyl L-xylulose reductase	0.03251	-0.297356	-0.864018	-0.0321855	-0.138094	-0.996974	0.0215934	-0.107005	-0.2902
1378361_at	Chd7	chromodomain helicase DNA binding protein 7	0.219599	0.336249	1.0879	-0.0160826	-0.0052275	0.114114	0.143184	0.35978	0.151794
1374575_at	Creb3l1	cAMP responsive element binding protein 3-like 1	-0.132142	-0.234293	-0.901155	-0.192939	-0.141119	-0.47832	-0.0544456	-0.12446	-0.285
1388722_at	Dnajb1	DnaJ (Hsp40) homolog, subfamily B, member 1	0.0104218	0.0782273	0.424997	0.0150693	0.071035	0.516439	-0.0781726	0.0410888	0.907898
1387795_at	Pola2	polymerase (DNA directed), alpha 2	0.105021	-0.0902708	-0.311375	0.064607	0.309816	1.17877	-0.0836831	0.068602	0.610039
1369286_at	Proc	protein C	-0.0275929	-0.183493	-0.90364	-0.00394758	0.0529027	-0.468615	0.197702	-0.0715979	-0.861058
1389136_at	Prkrir	protein-kinase, interferon-inducible double stranded RNA dependent inhibitor, re	0.0603933	0.227285	0.593354	0.191967	0.240656	0.910042	-0.0400508	0.109521	0.348074
1367994_at	Dpyd	dihydropyrimidine dehydrogenase	0.00990608	0.160223	-0.568927	0.123388	-0.151248	-1.89399	0.073409	0.0764223	-0.576793
1389440_at	---	---	-0.0387873	-0.0479013	-0.231445	0.108263	0.254594	1.07834	-0.386546	-0.21461	0.0896473
1387219_at	Adm	adrenomedullin	-0.046044	0.747276	2.12845	-0.268147	-0.106603	0.25695	-0.183963	-0.34881	-0.142413
1370975_at	Jmjd1a	jumonji domain containing 1A	-0.0539454	0.759735	1.18771	-0.190084	-0.169579	-0.076217	-0.126788	-0.148088	-0.320577
1375943_at	Cp110	CP110 protein	-0.0742588	0.0740669	0.393702	0.0675148	0.227519	0.894798	-0.088915	0.225102	0.398361
1373908_at	---	---	0.0719411	0.374644	0.330593	0.236462	0.0193888	-1.07993	-0.0604348	0.202925	0.534789
1376677_a_at	---	---	0.196897	0.498179	1.00594	0.247745	0.226743	0.407005	0.102188	-0.0117675	0.395556
1383702_at	---	---	-0.326583	-0.323047	-0.827486	-0.185562	-0.112126	0.230646	0.272214	0.012068	-0.978071
1388526_at	Gstz1	glutathione transferase zeta 1	0.0385767	-0.0364822	-0.77947	0.0455408	-0.0920315	-1.07761	0.118054	0.0255391	-0.505119
1392603_at	---	---	-0.0881823	0.42737	1.0225	-0.0462536	-0.000302934	0.201082	0.0688771	-0.092221	-0.37629
1392037_at	---	---	-0.287366	-0.479551	-1.27198	-0.289905	-0.284668	-0.877367	-0.146707	-0.265509	-0.149311
1375857_at	Myof	myoferlin	-0.135377	-0.325697	-0.445123	0.0699496	0.0162681	-0.900026	-0.0139839	0.109628	0.318959
1389651_at	Apln	apelin	-0.0786098	1.02294	1.69796	-0.210638	-0.0248586	-0.0742314	0.13451	-0.3908	-0.656469
1371813_at	Hirip3	HIRA interacting protein 3	0.0636548	-0.26956	-0.55717	0.0706641	0.290365	0.916263	-0.268363	-0.179677	0.0604071
1376733_at	Igsf11	immunoglobulin superfamily, member 11	-0.0679553	0.0682581	0.0520402	-0.217628	-0.153896	-0.907175	-0.0369042	-0.163164	-0.236144
1391215_at	---	---	0.0859277	0.252852	1.14052	0.0751629	0.203201	0.523181	0.0514974	0.188933	0.118214
1388600_at	---	---	-0.259363	-0.599899	-1.0894	0.0154262	-0.0751629	-0.399259	0.115912	0.214796	0.315253
1390862_at	Znf629	zinc finger protein 629	0.369662	0.47719	0.872175	0.157315	0.271509	0.779512	0.0844045	0.15269	0.209803
1397633_at	---	---	0.230068	0.340198	0.946791	0.0146695	0.114713	0.599651	0.0761212	0.0438344	0.304604
1374632_at	Jmjd6	jumonji domain containing 6	-0.118785	0.726709	1.35449	-0.00260892	-0.0131549	0.371503	0.0515252	0.317084	0.201671
1383472_at	Aldh1b1	aldehyde dehydrogenase 1 family, member B1	-0.10122	-0.241023	-0.960393	-0.273647	-0.345692	-0.91692	-0.21105	-0.142832	-0.129085
1373544_at	Cxcl9	chemokine (C-X-C motif) ligand 9	-0.239545	-0.455208	-0.855192	-0.129916	-0.197979	-0.66562	0.191398	0.334179	0.212769
1388870_at	Msi2	Musashi homolog 2 (Drosophila)	0.0324253	0.062481	0.171437	-0.035835	-0.127818	-0.880278	-0.0146409	-0.0029545	-0.206931
1381823_at	---	---	0.092884	0.860367	0.862741	0.292205	0.288075	0.0619973	0.0211528	0.253953	0.193015
1372830_at	Arl6ip1	ADP-ribosylation factor-like 6 interacting protein 1	-0.0130263	0.391218	0.911431	0.135929	0.0360883	0.0304915	0.0798662	0.168308	0.0477478
1394401_at	Elovl6	ELOVL family member 6, elongation of long chain fatty acids (yeast)	0.102645	-0.395853	-1.14412	0.0963833	0.0646622	-0.416645	0.0327779	0.0144696	-0.433996
1376747_at	---	---	0.106429	-0.00795613	-0.137307	0.0514974	-0.0684094	-1.49642	0.121652	-0.127977	-0.45308
1390109_at	---	---	0.0170667	0.31342	0.896675	0.0693722	0.0379304	0.640575	0.111699	0.334568	-0.0435825
1371014_at	Plcb1	phospholipase C, beta 1 (phosphoinositide-specific)	0.0112094	0.0109087	-0.0899455	0.0884944	-0.0141982	-1.89544	0.0773387	-0.0162538	-0.604356
1373419_at	Ptprg	Protein tyrosine phosphatase, receptor type, G	-0.0557648	0.118386	0.179193	0.141433	-0.0438764	-1.38152	0.0084582	0.237307	0.15941
1383013_at	Klf13	Kruppel-like factor 13	-0.0148123	0.376679	1.04916	0.0853703	0.0521515	0.244242	0.0806577	0.144816	0.30772
1398634_at	LOC686032	hypothetical protein LOC686032	0.153961	-0.343385	-1.71922	0.0671017	-0.0799754	-1.15055	0.587595	0.791506	-0.131945
1384499_at	Bucs1	butyryl Coenzyme A synthetase 1	-0.0885758	-0.1333	-0.534948	-0.0660272	-0.216933	-0.957603	-0.0568887	0.107808	-0.513188
1367707_at	Fasn	fatty acid synthase	0.0705817	-0.230572	-1.00019	0.122699	0.117655	-0.368824	0.204729	-0.0794976	-0.4869
1388190_at	Apob	apolipoprotein B (including Ag(x) antigen)	-0.163537	-0.136493	-0.659386	-0.267092	-0.365312	-1.43089	0.120007	-0.059992	-0.624681
1371124_a_at	Kng2	kininogen 2	-0.148609	-0.241352	-0.226213	-0.175531	-0.261085	-1.20512	0.141001	-0.313641	-0.911991
1371074_a_at	Mcm6	minichromosome maintenance complex component 6	0.0329613	-0.370555	-0.370823	-0.0357224	0.154726	1.33353	-0.352894	-0.333584	0.207131
1391077_at	Clspn	claspin homolog (Xenopus laevis)	-0.142217	-0.21826	-0.115553	-0.0813533	0.253009	1.10911	-0.0858733	0.0489755	0.424772
1372762_at	Hddc3	HD domain containing 3	0.424686	0.338042	0.723742	0.39312	0.0784595	0.151716	-0.38637	0.100224	1.01041
1368082_at	Slc4a2	solute carrier family 4 (anion exchanger), member 2	-0.0409906	-0.332324	-0.849463	-0.277568	-0.299397	-0.529311	-0.0811623	-0.391746	-0.308536
1371995_at	Klhl21	kelch-like 21 (Drosophila)	0.196116	0.375012	0.63438	0.0152121	0.125545	0.928222	0.193318	0.0167245	0.265605
1369629_at	Adk	adenosine kinase	0.00870201	0.112673	-0.211635	0.0894304	-0.0556538	-0.974896	0.0179932	-0.0124543	-0.372729
1375562_at	---	---	0.124341	0.0485431	0.11238	0.0929381	-0.234354	-0.89208	-0.0887522	-0.161423	-0.490313
1377222_at	---	---	-0.422104	-0.377379	-0.289138	-0.504203	-0.516641	-0.995217	0.311375	-0.0936413	-1.12409
1395519_at	MGC95152	similar to B230212L03Rik protein	0.0569442	0.269703	0.901772	-0.0123398	-0.0379585	-0.253687	-0.106094	0.0988777	0.534958
1385133_at	LOC691729	similar to spermatogenesis associated 5-like 1	0.0913816	0.137346	0.389501	0.0869739	-0.0348355	0.947045	0.0483059	0.284301	0.486694
1367586_at	Ldha	lactate dehydrogenase A	-0.111752	0.869777	0.953399	-0.106295	-0.0271541	-0.0812714	-0.124527	-0.127052	-0.233827
1384068_at	Ckap2	cytoskeleton associated protein 2	-0.203427	-0.0394894	-0.210439	-0.0533199	0.238334	1.16374	-0.294183	-0.170181	-0.0985139
1385017_at	Aqr /// Znf770	aquarius homolog (mouse) /// zinc finger protein 770	-0.00913215	0.329261	1.01622	0.13155	0.0505226	0.752731	-0.00422092	0.184522	0.356459
1376071_at	---	---	0.0339903	0.0795249	-0.427091	0.122871	-0.0956679	-0.869808	0.179091	0.211934	-0.0601858
1383956_at	RGD1565709	similar to ovostatin-2	-0.0567084	0.206943	0.201646	0.00837215	-0.198859	-1.33615	0.141616	0.173562	0.110791
1378334_a_at	---	---	-0.00188869	0.0817078	0.470615	0.151573	-0.201358	-1.16883	-0.168514	-0.185448	-0.21666
1369701_at	Lipc	lipase, hepatic	0.0716803	-0.160791	-0.396653	0.00950484	-0.0478873	-0.626579	0.241706	-0.136874	-0.855998
1388102_at	Ptgr1	prostaglandin reductase 1	0.397025	0.58527	0.97505	0.26938	0.45877	0.691847	0.391405	0.188198	0.0697022
1383212_at	---	---	0.000360629	-0.0186627	0.1874	0.0353283	-0.117828	-0.894938	0.0665783	0.188679	0.116019
1377234_at	---	---	-0.068492	0.457689	1.39154	-0.0235392	-0.103612	0.0700046	-0.094155	-0.000201963	0.48453
1375532_at	---	---	0.0515252	-0.706287	-0.86641	-0.140504	-0.0950062	0.0986756	0.177675	0.272991	0.128676
1391890_at	Bcas3	breast carcinoma amplified sequence 3	0.00459487	-0.0794566	-0.155166	-0.0663992	-0.194654	-0.976283	0.0066499	0.0287672	0.257988
1375612_at	---	---	-0.0434145	-0.256902	0.184788	-0.12002	-0.153728	0.891069	-0.119117	0.0819667	0.555404
1383401_at	Tes	testis derived transcript	-0.031494	0.37099	1.06483	0.0953439	-0.0385907	0.110818	0.0497423	0.157962	0.109468
1397406_at	---	---	-0.0453171	-0.117668	-0.39413	0.0573047	-0.0889421	-0.852358	0.0786235	-0.0358209	-0.455902
1372863_at	Mycbp2	MYC binding protein 2	0.167615	0.385431	0.969631	0.197639	0.0795112	-0.247296	0.11707	0.264404	0.0454989
1383853_at	Dyrk3	dual-specificity tyrosine-(Y)-phosphorylation regulated kinase 3	-0.184242	-0.182387	-0.0414673	-0.127145	0.0690422	0.865206	0.0130977	0.2409	0.418352
1396262_at	Nampt	nicotinamide phosphoribosyltransferase	0.360904	0.48519	1.02948	0.161746	0.0758749	0.184026	0.270445	0.207231	0.175058
1379277_at	---	---	0.0569442	0.0540427	-0.00443667	0.126299	-0.0475523	-1.2107	0.0898235	0.161888	0.0504251
1382060_at	---	---	-0.0703893	0.168193	0.146655	-0.0658756	-0.29337	-1.03025	0.0659445	-0.0345116	-0.461497
1385043_at	Inadl	InaD-like (Drosophila)	-0.114647	-0.0244899	-0.564105	-0.164362	-0.260471	-0.933754	0.345998	-0.132498	-1.02693
1371109_at	C8b	complement component 8, beta polypeptide	-0.139915	-0.397726	-1.03987	-0.159978	-0.177408	-0.894108	0.188933	0.053862	-0.907129
1376640_at	Fam171a1	Family with sequence similarity 171, member A1	-0.0204133	-0.135601	-1.10886	-0.0331305	-0.164323	-0.893036	0.060338	-0.0481525	-0.326698
1395236_at	Ppp1r3c	protein phosphatase 1, regulatory (inhibitor) subunit 3C	0.132261	0.415986	1.35794	0.0551957	0.040626	0.167037	0.217181	0.10251	0.185169
1367576_at	Gpx1	glutathione peroxidase 1	-0.0196165	0.462995	0.902259	0.339297	0.149311	0.261771	0.0265735	0.433205	0.490426
1384818_at	Mylk	myosin light chain kinase	0.0151978	-0.409972	-0.541812	-0.316991	-0.463016	-1.57185	0.0868245	-0.431837	-0.664592
1376687_at	Usp1	ubiquitin specific peptidase 1	0.018392	-0.125942	-0.468959	0.0822393	0.119781	0.965049	-0.290991	-0.159694	0.0210248
1367708_a_at	Fasn	fatty acid synthase	0.0155975	-0.330822	-1.03132	0.0782273	0.0519011	-0.456102	0.0992817	-0.0980961	-0.363294
1377832_at	Plk4	polo-like kinase 4 (Drosophila)	-0.0318045	-0.159125	-0.517145	0.159216	0.240363	0.976554	-0.457342	-0.203377	0.192762
1387972_at	Mucdhl	mucin and cadherin like	0.0189047	-0.211137	-0.825028	-0.0355817	-0.161578	-1.00102	0.0945604	0.115619	0.205217
1383574_at	Man1a1	mannosidase, alpha, class 1A, member 1	0.00989175	-0.049352	-0.362273	-0.00779829	-0.0805212	-0.875819	0.0205555	-0.0347932	-0.24913
1392633_at	---	---	0.102309	0.282036	1.14617	-0.0379725	-0.136323	-0.134668	0.125757	0.0281731	0.519351
1380474_at	Loxl2	Lysyl oxidase-like 2	0.000706747	0.584029	1.43423	-0.0938306	-0.296722	-0.627691	0.111445	0.110871	0.273301
1395347_at	Arsa	arylsulfatase A	-0.00473868	-0.158919	-0.604176	-0.000908612	-0.167807	-1.1075	0.160546	0.139902	0.288122
1391958_at	---	---	0.300112	0.332485	1.53141	0.403769	0.419453	0.577161	0.548446	0.404511	-0.380253
1390982_at	Chaf1b	chromatin assembly factor 1, subunit B (p60)	0.133971	-0.0468822	0.121413	0.33827	0.359195	1.06791	-0.200416	0.0972467	0.551944
1371963_at	Pcca	propionyl-coenzyme A carboxylase, alpha polypeptide	0.138395	0.0288803	-0.314871	0.148466	0.045457	-0.926592	0.230916	0.248863	-0.142413
1396323_at	LOC681383	similar to Protein C10orf11 homolog	0.224794	-0.0304491	-0.358205	0.108504	-0.196481	-1.5263	0.280612	0.257747	-0.0614859
1384041_at	---	---	-0.156319	-0.52692	-0.599908	-0.180848	0.185017	0.85814	-0.284751	-0.243779	0.0944388
1397709_at	Arl6ip1	ADP-ribosylation factor-like 6 interacting protein 1	0.167384	0.306099	0.918363	0.265857	0.0299687	0.0234683	0.294347	0.0534867	0.160765
1368092_at	Fah	fumarylacetoacetate hydrolase	0.133445	0.117855	-0.372919	0.173831	0.036018	-1.10098	0.312421	0.299491	-0.218198
1379967_at	Zfp367	zinc finger protein 367	0.107581	-0.36651	-0.470459	0.118174	0.186133	1.48155	-0.44578	-0.366443	0.192926
1393047_at	Rnf217	ring finger protein 217	0.0130406	0.316424	0.909328	0.169438	0.0677764	0.0917878	-0.000504855	0.255899	0.152729
1379031_at	Gca	grancalcin	-0.0510797	0.309106	0.218335	0.00458049	-0.198645	-0.853141	-0.0266301	-0.163434	-0.243401
1372277_at	LOC641316	similar to aldehyde dehydrogenase 4 family, member A1	-0.0338212	-0.148179	-1.00991	-0.171847	-0.165095	-0.712605	0.028951	-0.163846	-0.364102
1368174_at	Egln3	EGL nine homolog 3 (C. elegans)	-0.176821	1.06559	1.75413	-0.325997	-0.275877	-0.640954	-0.204078	-0.246153	-0.355907
1381130_at	Mcm8	minichromosome maintenance complex component 8	-0.0578453	-0.343703	-0.515864	-0.00355906	0.0204702	0.878937	-0.298729	-0.249991	0.16221
1384544_at	Pon3	paraoxonase 3	-0.0909753	0.0353846	-0.0909212	0.106241	-0.241486	-1.6787	0.172667	0.200341	-0.866781
1368674_at	Pygl	phosphorylase, glycogen, liver	-0.122911	0.686227	1.35863	-0.206281	-0.118998	-0.612645	-0.0790196	-0.102268	-0.265929
1379076_at	---	---	-0.0900946	0.0955194	-0.204967	0.10435	-0.176642	-1.21	0.0825255	-0.0141267	-0.678946
1378600_at	Taf1d	TATA box binding protein (TBP)-associated factor, RNA polymerase I, D, 41kDa	0.137687	-0.00713808	0.304406	0.0650346	0.0291914	1.219	0.0342862	0.148713	0.218533
1370310_at	Hmgcs2	3-hydroxy-3-methylglutaryl-Coenzyme A synthase 2 (mitochondrial)	-0.280481	-0.595332	-1.5506	-0.0863898	-0.240791	-0.895473	0.0979748	-0.165584	-0.43726
1391538_at	Cideb	cell death-inducing DNA fragmentation factor, alpha subunit-like effector B	0.0238373	-0.242548	-0.731209	-0.29244	-0.390304	-0.934403	0.0047243	-0.259037	-0.355422
1382659_at	Pla2r1	phospholipase A2 receptor 1	-0.0470078	-0.28915	-0.4573	0.0906231	-0.115606	-1.07457	-0.0271965	-0.0339339	0.529021
1384103_at	RGD1561416	similar to novel protein (HT036)	0.050021	-0.133577	-0.302875	-0.00808525	-0.104337	-0.928215	0.16913	0.151053	-0.0170952
1372318_at	---	---	0.0604763	-0.291945	-1.02917	0.144412	0.189628	-0.277913	0.180352	0.0199296	-0.429932
1389421_at	Pole	polymerase (DNA directed), epsilon	-0.0405418	-0.154868	-0.459778	0.0339339	0.327262	0.898293	-0.292629	-0.363294	0.136848
1382982_at	---	---	-0.0891727	0.221271	0.945143	0.0746561	-0.08981	0.338943	-0.0180359	0.255307	0.115073
1377928_at	Tm4sf20	transmembrane 4 L six family member 20	-0.542734	-0.782023	-1.94623	-0.449873	-0.460805	-0.658289	-0.111472	0.291662	0.388355
1393373_at	Opn3	opsin 3	-0.00663554	-0.191424	-0.32979	0.161656	0.210925	0.881257	0.265989	0.293394	-0.0498398
1388872_at	---	---	0.156099	-0.182247	-1.19209	0.0153263	-0.0780769	0.113274	-0.00364541	-0.190653	-0.249615
1368428_at	Xpnpep2	X-prolyl aminopeptidase (aminopeptidase P) 2, membrane-bound	-0.0700733	-0.427435	-1.13141	-0.237417	-0.231862	-0.827908	-0.0815169	-0.0684645	-0.349263
1382255_at	---	---	0.125532	0.470011	0.974258	0.198117	0.0097198	0.195902	0.202963	0.174994	-0.118891
1370599_a_at	Ptprd	protein tyrosine phosphatase, receptor type, D	0.159306	-0.18409	-0.102242	-0.0783776	-0.151274	-0.889567	0.063779	-0.276342	-0.34736
1397704_at	LOC691979	similar to N-acetyltransferase ESCO2 (Establishment of cohesion 1 homolog 2) (EC	-0.220689	-0.310317	-0.710164	0.109053	0.316447	1.16144	-0.483591	-0.257578	0.0552095
1384505_at	---	---	-0.0897693	-0.342805	-0.854052	-0.03251	-0.257457	-0.922183	-0.00680786	-0.168565	-0.285876
1371970_at	Fam111a	family with sequence similarity 111, member A	-0.0691797	-0.427831	-0.844273	0.0873678	0.252488	1.01325	-0.441037	-0.216051	0.115712
1388825_at	---	---	0.00417776	0.0738476	-0.266001	0.137372	0.00585985	-1.36518	0.0484455	0.0538759	-0.380541
1374105_at	Higd1a	HIG1 domain family, member 1A	-0.120352	0.613617	1.79139	-0.102389	-0.0850575	0.140229	-0.0304491	-0.0722293	-0.209042
1373557_at	Mcm4	minichromosome maintenance complex component 4	0.0088454	-0.381405	-0.660801	0.0116244	0.122832	0.869958	-0.289528	-0.240827	0.163512
1395644_at	Abca8	ATP-binding cassette, sub-family A (ABC1), member 8	-0.0191468	-0.0660547	-0.822469	-0.013598	-0.0961134	-1.34333	0.126352	0.0249437	-0.651646
1368511_at	Bhlhe41	basic helix-loop-helix family, member e41	-0.0273664	0.285248	1.16257	-0.0462675	0.132695	0.397759	0.0803029	0.0371854	0.329548
1384475_at	---	---	-0.225768	-0.333218	-1.02542	-0.119781	-0.155063	-0.552505	0.0169669	-0.0729153	-0.284633
1395896_at	---	---	0.171412	0.376368	0.959867	0.283993	-0.00787004	0.340243	-0.0144838	0.139024	0.174598
1379932_at	Clcn4-2	chloride channel 4-2	-0.124447	-0.471094	-1.17122	0.140818	0.0484873	-0.526339	0.0959649	0.153351	0.0104791
1383058_at	---	---	0.34459	0.37519	1.33744	0.236009	0.215269	0.742998	-0.133116	0.0963698	0.626981
1377718_at	Fancb	Fanconi anemia, complementation group B	-0.172359	-0.168064	-0.463507	0.207306	0.421253	0.910119	-0.297027	-0.113394	-0.0482083
1390423_at	Mycbp2	MYC binding protein 2	0.102188	0.322401	0.967124	0.0938982	0.0335534	-0.227445	0.0529166	0.0991605	0.0416075
1380243_at	RGD1304693	similar to CG14803-PA	-0.0742862	-0.339422	-0.648668	0.0580671	0.291592	1.00089	-0.376924	-0.222879	0.18527
1390723_at	---	---	-0.0582334	0.128425	0.999646	-0.18362	-0.0867023	0.145377	-0.0442962	0.304534	0.226274
1378833_at	---	---	-0.0812714	1.31792	1.94516	-0.266673	-0.145364	-0.2467	-0.218942	-0.226706	-0.376257
1371099_at	---	---	-0.173921	-0.101327	-1.12161	-0.351323	-0.352442	-1.17034	0.133892	-0.0766959	-0.773667
1373290_at	Ezh2	enhancer of zeste homolog 2 (Drosophila)	0.0550846	0.0192322	0.551846	0.155723	0.248013	1.07671	-0.377435	-0.17013	0.140949
1386978_at	Bnip3l	BCL2/adenovirus E1B interacting protein 3-like	-0.0359054	0.861717	1.19055	0.11306	-0.0139553	-0.426748	-0.0250855	-0.0885216	-0.278389
1387872_at	Hnrnpa1	heterogeneous nuclear ribonucleoprotein A1	-0.0457365	0.0909889	0.424363	-0.176757	-0.00417776	0.981787	-0.12075	-0.0128404	0.402493
1389408_at	Rrm2	ribonucleotide reductase M2	-0.166818	-0.319757	-0.765289	0.0696609	0.338316	1.20156	-0.564651	-0.236033	0.242243
1382001_at	LOC502710	similar to Myeloid/lymphoid or mixed-lineage leukemia protein 3 homolog (Histone	0.116285	0.481392	0.899949	0.0691247	0.0255675	-0.332828	0.0744917	0.107527	0.0513721
1376659_at	Nubpl	nucleotide binding protein-like	-0.00315605	-0.128122	-0.305387	-0.0392226	-0.14036	-0.888695	-0.0955599	-0.0509126	-0.120378
1389852_at	Cenpm	centromere protein M	-0.0641793	-0.0918014	-0.259965	0.104739	0.132458	0.859803	-0.144255	0.244108	0.392153
1387805_at	Bnip3	BCL2/adenovirus E1B 19 kDa-interacting protein 3	-0.0774071	1.32829	1.41256	0.00185988	0.00885974	-0.612409	-0.090867	-0.0297144	-0.44314
1390823_at	Skp2	S-phase kinase-associated protein 2 (p45)	0.0385767	-0.0695784	-0.0527497	0.260869	0.230793	1.06165	0.0649242	0.0751492	0.205705
1378507_at	---	---	0.0428684	-0.246213	-0.422642	0.0908399	0.335861	1.44203	-0.405056	-0.251846	0.133695
1370848_at	Slc2a1	solute carrier family 2 (facilitated glucose transporter), member 1	-0.139928	1.07886	1.90757	-0.224794	-0.161385	-0.0725998	-0.18151	-0.180899	-0.0570274
1387671_at	Sctr	secretin receptor	-0.0776669	-0.432842	-0.975021	0.0983657	0.084282	-0.488628	0.152806	0.283436	0.0176797
1378906_at	RGD1559690	similar to hypothetical protein FLJ25416	-0.393504	-0.215778	-0.608071	0.0176084	0.064607	1.38393	-0.419647	-0.137241	0.110189
1367794_at	A2m	alpha-2-macroglobulin	-0.128373	0.339023	0.629184	-0.187831	-0.274494	-0.919935	0.0486268	-0.0751218	-0.597889
1380883_at	---	---	0.12989	-0.211286	-0.352691	0.000677907	0.104525	0.857408	0.102524	-0.12132	-0.288737
1379990_at	---	---	-0.0967341	0.458728	1.49623	-0.170553	-0.139574	0.0432045	-0.0858461	-0.121917	-0.207143
1392440_at	---	---	-0.00575927	-0.328319	-0.379288	0.187248	0.329537	0.905158	-0.0047243	0.228554	0.208455
1387338_s_at	Bcl2l11	BCL2-like 11 (apoptosis facilitator)	0.0654207	0.36252	1.51083	-0.0782546	-0.0216503	0.361667	0.112647	0.0408504	0.176693
1390932_at	---	---	-0.00148521	0.621421	1.01945	-0.0431345	0.0201288	-0.725453	-0.174227	-0.0431485	-0.139404
1381684_at	---	---	-0.11426	0.653188	1.04405	0.188768	0.073313	-0.0833291	0.0962753	-0.0240359	-0.316076
1388198_at	Nupl1	nucleoporin like 1	0.0658618	-0.0650208	0.209815	0.11446	0.155257	1.08952	0.0116101	0.167127	0.295888
1393848_at	Rrm2	ribonucleotide reductase M2	-0.127263	-0.338852	-0.763429	0.00108162	0.263539	1.19142	-0.427402	-0.275579	0.255658
1391544_at	---	---	0.054265	0.25382	-0.701221	-0.00686529	-0.0899049	-0.985107	0.415888	0.411936	-0.310294
1393627_at	Osap	ovary-specific acidic protein	-0.0821712	0.985019	1.12304	-0.335014	-0.199198	-0.285521	-0.0709114	-0.319479	-0.294277
1383578_at	Rad51	RAD51 homolog (RecA homolog, E. coli) (S. cerevisiae)	-0.149611	-0.442705	-0.897837	0.00946184	0.214448	1.06363	-0.462775	-0.0577899	0.123441
1367901_at	Gusb	glucuronidase, beta	-0.0650897	-0.295476	-0.95908	0.0144981	0.0468542	-0.17031	-0.015055	0.0747109	0.123732
1371467_at	LOC293103	similar to RIKEN cDNA 0610007P06	-0.00514125	0.410461	0.95859	0.0476082	-0.0163679	0.0750671	-0.04214	0.144216	0.142492
1371069_at	Slc22a23	solute carrier family 22, member 23	0.181179	-0.217888	-0.15928	-0.1013	-0.234845	-1.10307	0.0742725	-0.282867	-0.424084
1374541_at	Gys1	glycogen synthase 1, muscle	-0.0466307	0.47662	0.883128	-0.272322	-0.155594	-0.558934	-0.0776669	-0.208268	-0.0963833
1379608_at	RGD1560010	RGD1560010	-0.0982039	-0.124275	0.0646622	0.0705405	0.0980287	1.14463	-0.324108	-0.0901488	0.771277
1375793_at	Mll1	myeloid/lymphoid or mixed-lineage leukemia 1	0.0902302	0.443607	0.90746	0.0227442	0.109026	0.162017	-0.0464631	-0.0762033	-0.0945063
1389371_at	---	---	0.201772	0.150755	0.26456	0.200291	0.0749438	-1.70513	0.132629	0.427735	-0.0503972
1376485_at	Traip	TRAF-interacting protein	-0.013498	-0.102067	-0.30388	0.118386	0.300194	1.1064	-0.2533	-0.117642	-0.125519
1376124_at	Iqub	IQ motif and ubiquitin domain containing	0.0938576	0.193545	0.264813	0.0997665	-0.0395315	0.941955	0.0434145	0.0640137	0.264873
1368860_at	Phlda1	pleckstrin homology-like domain, family A, member 1	-0.0452892	-0.177497	0.068148	-0.40009	-0.449345	-1.35588	-0.0181641	-0.49252	-0.177267
1370062_at	Higd1a	HIG1 domain family, member 1A	-0.0145695	0.786847	1.6777	0.063282	0.0550012	0.11462	-0.111392	0.188869	0.257252
1379957_at	Slfn8	schlafen 8	-0.0880873	-0.331464	-0.617853	0.0338775	0.261182	0.882119	-0.264296	-0.154829	0.0962079
1386946_at	Cpt1a	carnitine palmitoyltransferase 1a, liver	0.00124018	-0.0242629	-0.85481	0.168424	0.0448697	-0.10932	0.0032856	0.0901759	0.222916
1387426_at	Slc25a21	solute carrier family 25 (mitochondrial oxodicarboxylate carrier), member 21	0.0702931	-0.157833	-0.508855	0.0168956	-0.173281	-1.43892	0.116365	0.0809305	-0.428207
1375026_at	Calml4	calmodulin-like 4	-0.0673358	-0.188895	-0.971641	-0.022176	-0.1666	-0.89201	0.0712135	0.196179	0.0155975
1390709_at	Trio	triple functional domain (PTPRF interacting)	0.0467006	0.361914	0.946611	0.160662	-0.0296296	-0.334339	0.0657791	0.192586	-0.08981
1387808_at	Slc7a7	solute carrier family 7 (cationic amino acid transporter, y+ system), member 7	-0.199349	-0.300217	-0.990149	-0.135692	-0.363194	-1.08332	-0.0879516	-0.105826	-0.12364
1377043_at	---	---	0.180581	0.268638	0.855798	0.230043	0.142257	0.340323	0.223954	-0.0249721	0.0322278
1390856_at	---	---	0.109066	0.138343	0.268099	0.0777762	-0.0793474	-0.866639	0.0108658	0.154713	0.0722842
1374906_at	Rnf113a1	ring finger protein 113A1	-0.258193	0.833578	1.23223	-0.258591	-0.0613891	-0.421727	-0.14176	-0.0627158	-0.319202
1381983_at	Dennd1a	DENN/MADD domain containing 1A	0.00370297	0.0426724	-0.141289	-0.112407	0.0139267	-0.880027	-0.0112237	-0.214262	-0.10734
1394457_at	---	---	-0.182781	-0.0923834	-0.199701	-0.319398	-0.228788	0.957528	0.0702244	-0.187717	-0.346202
1374244_at	---	---	-0.108076	-0.426898	-0.969278	0.000706747	-0.0969635	-0.43486	0.147424	0.0229998	-0.481268
1380013_at	Pnpla3	patatin-like phospholipase domain containing 3	0.148934	0.147372	-0.40523	0.0100637	-0.231703	-0.98213	0.298541	0.300709	-0.0986756
1382348_at	Dhodh	dihydroorotate dehydrogenase	-0.123772	0.612315	1.10839	-0.0598951	0.0346947	-0.225633	-0.0146981	-0.0282014	-0.212395
1390394_at	LOC500034	similar to CG3570-PA	-0.0375228	0.608762	0.877831	0.00850123	-0.142387	0.140883	-0.125916	0.0116674	-0.238836
1387058_at	Pctp	phosphatidylcholine transfer protein	-0.0216787	-0.123242	-0.949318	-0.121281	-0.103249	-0.725549	0.138985	0.16012	-0.087585
1369171_at	Mst1	Macrophage stimulating 1 (hepatocyte growth factor-like)	-0.034103	-0.0595353	-0.305258	0.025936	0.0274372	-1.0945	0.16669	0.151859	-0.129811
1370127_at	Pold1	polymerase (DNA directed), delta 1, catalytic subunit	0.00318484	-0.0892541	-0.116005	0.250634	0.394328	0.898781	-0.107447	0.0842548	0.313977
1369958_at	Rhob	ras homolog gene family, member B	-0.140098	0.193065	0.975395	-0.345022	-0.334625	-0.368567	-0.0526524	-0.0615827	0.426565
1383432_at	Dapl1	death associated protein-like 1	0.118719	-0.389126	-1.03094	0.0964778	-0.0982578	-0.611984	0.25999	0.122222	-0.05675
1391483_at	Creb3l3	cAMP responsive element binding protein 3-like 3	-0.197098	0.0587182	-0.638296	-0.137687	-0.0930598	-0.975131	0.104162	-0.130825	-0.283139
1369473_at	Pgm1	phosphoglucomutase 1	0.0661236	0.661184	1.20619	0.049812	0.0132407	-0.172744	0.0362994	0.103719	0.0920992
1393844_at	Mlf1ip	myeloid leukemia factor 1 interacting protein	-0.0306045	-0.208193	-0.351956	0.0885216	0.246347	1.12251	-0.348788	-0.195171	0.218546
1374512_at	LOC684314	similar to CG9886-like	-0.129639	0.18151	-0.142479	-0.215368	-0.247247	-0.895163	0.105021	-0.0518175	-0.369729
1378537_at	---	---	0.00435037	-0.210115	-0.0817623	-0.0556677	0.214498	1.26191	-0.428357	-0.215256	0.146499
1373807_at	Vegfa	vascular endothelial growth factor A	0.0850167	0.638741	0.881539	0.0959919	0.0926675	-0.0994433	0.134234	0.11434	-0.0717352
1391675_at	RGD1309708	similar to RIKEN cDNA 4930455F23	-0.0848534	1.09401	1.5978	-0.244144	-0.102107	-0.216635	-0.0593414	-0.192232	-0.23727
1397304_at	Igtp	interferon gamma induced GTPase	-0.0507733	-0.328607	-1.14738	0.038113	0.0287954	0.15243	0.0513721	0.0017302	0.21945
1395744_at	---	---	-0.127845	-0.504702	-0.916897	-0.441823	-0.297755	-0.568295	0.239496	0.0231844	-0.680693
1385132_at	---	---	-0.14857	-0.266277	0.311352	0.256624	0.339605	1.53313	-0.42403	0.26871	0.594482
1389409_at	Tes	testis derived transcript	0.0359898	0.250549	1.16907	-0.0733678	-0.0994433	0.127528	-0.0137409	0.0477896	0.139208
1372006_at	---	---	-0.16074	0.7451	1.40608	-0.300124	-0.20132	-0.930306	-0.0787874	-0.241584	-0.044506
1387893_at	C1s	complement component 1, s subcomponent	-0.108504	-0.318681	-1.21392	-0.0500628	-0.160301	-0.607721	0.0530418	0.076819	-0.357507
1371094_at	Lhx2	LIM homeobox 2	0.0479152	-0.142008	0.360971	0.0918691	0.41928	1.37026	-0.181561	0.0391244	0.467645
1369499_at	Tyms	thymidylate synthetase	-0.145247	-0.573074	-0.947928	-0.0744232	0.144086	0.912772	-0.158014	-0.197689	0.0114813
1379696_at	---	---	0.0434425	-0.000735587	-0.404576	0.196594	-0.0703893	-0.969432	0.141132	0.18315	-0.108986
1368280_at	Ctsc	cathepsin C	-0.0365104	-0.11812	-0.954144	-0.037832	-0.157807	-0.73952	0.120193	0.00667862	-0.33658
1397286_at	---	---	-0.0304915	0.0661925	0.141616	-0.214908	-0.209316	-0.908813	-0.110296	0.0933709	-0.311875
1391683_at	---	---	0.117748	0.321513	0.876432	0.0354832	-0.101986	0.060919	0.0236954	0.0593553	0.144216
1392384_s_at	Akr1d1	aldo-keto reductase family 1, member D1 (delta 4-3-ketosteroid-5-beta-reductase)	-0.00273852	-0.639695	-1.37596	-0.0938441	-0.301997	-0.861074	0.0869332	-0.0347087	-0.440963
1385733_at	Exo1	exonuclease 1	-0.000533698	-0.194591	-0.387451	0.16221	0.250246	1.16553	-0.364606	-0.106161	0.165147
1379386_at	Gtse1	G-2 and S-phase expressed 1	-0.361858	-0.433835	-0.616621	-0.282013	0.0579562	0.920362	-0.129942	0.0584412	0.311445
1387457_at	Dusp12	dual specificity phosphatase 12	0.246007	0.437952	0.505027	0.144203	0.278817	0.853988	-0.197186	0.0596737	0.41873
1374532_at	Ptges2	prostaglandin E synthase 2	0.400199	0.379543	0.370979	0.368299	0.334946	0.885996	-0.0891863	-0.00226326	0.368299
1381229_at	---	---	0.0522211	0.367561	1.03984	0.288607	0.234771	0.441441	-0.0494356	0.217913	0.256866
1391916_at	---	---	-0.180428	0.0918284	-0.229613	0.0267009	-0.254509	-1.23875	0.0444221	0.161926	0.0284418
1376132_at	Gtdc1	glycosyltransferase-like domain containing 1	-0.0616656	0.0460719	-0.242353	-0.0227016	-0.189413	-0.869508	0.328274	0.379466	-0.375712
1368253_at	Gamt	guanidinoacetate N-methyltransferase	0.0157545	-0.0780906	-0.441813	-0.0428824	-0.120471	-1.28705	0.12832	0.0120394	-0.300745
1369225_at	Kng2	kininogen 2	0.000807683	-0.0439464	-0.178645	-0.0321291	-0.0512746	-1.11934	0.170707	-0.144751	-0.411903
1386695_at	---	---	-0.0236102	-0.438729	-1.07292	-0.0760665	-0.168976	-0.616489	0.0506201	-0.0166675	-0.280849
1377962_at	Mybl2	myeloblastosis oncogene-like 2	-0.0973411	-0.141851	-0.0408784	-0.0186342	0.211847	1.13522	-0.0962349	-0.0760802	-0.090054
1367898_at	Bnip3l	BCL2/adenovirus E1B interacting protein 3-like	0.018862	0.853788	1.20617	0.0604348	-0.109748	-0.714681	-0.117176	-0.0990393	-0.0498398
1386716_at	---	---	-0.0623152	-0.727267	-0.872971	-0.0599643	-0.162171	-0.512055	0.102685	-0.161759	0.337174
1383497_at	---	---	0.0238515	0.0409625	-0.575632	-0.345306	-0.258893	-1.07687	0.296217	-0.0785005	-0.780831
1383860_at	Fosl2	Fos-like antigen 2	0.0506201	0.133077	0.754263	-0.188882	-0.0529445	1.24132	0.0793474	-0.0239792	0.282997
1372406_at	Mcm3	minichromosome maintenance complex component 3	-0.0155261	-0.255815	-0.352137	0.0266868	0.287141	1.07966	-0.2675	-0.186754	0.238029
1373489_at	Chaf1a	chromatin assembly factor 1, subunit A (p150)	-0.0151264	-0.148791	-0.262361	-0.00659246	0.237368	0.951319	-0.312549	-0.0868924	0.226509
1389248_at	Galk1	galactokinase 1	0.0516505	0.414688	0.393669	-0.0842004	-0.00289691	-0.939354	0.0498538	0.0535006	0.0691109
1387725_at	Gulo	gulonolactone (L-) oxidase	0.035089	-0.104712	-0.924305	-0.117974	-0.139915	-1.0534	0.0950602	-0.112767	-0.223287
1376840_at	---	---	-0.16678	0.0709114	-0.178887	-0.0787191	-0.156591	0.849751	0.0724626	0.0539593	-0.434903
1389858_at	Tk1	thymidine kinase 1, soluble	0.182781	-0.279459	-0.937992	-0.0543484	0.276532	0.279008	-0.567127	-0.279269	0.475614
1368488_at	Nfil3	nuclear factor, interleukin 3 regulated	-0.021835	0.398624	1.10832	-0.274351	-0.241059	-0.182591	0.130443	0.0576374	0.0403314
1379415_at	---	---	0.285071	0.733163	1.03718	0.423449	0.109615	0.149832	0.126867	0.1741	-0.0117675
1375314_at	Bcas3	breast carcinoma amplified sequence 3	0.0947495	-0.165108	-0.382822	0.0354409	-0.0596598	-0.996815	0.116138	-0.0360883	0.159048
1395274_at	Dst	dystonin	0.193595	-0.219835	-0.355073	-0.155438	-0.203727	-1.18291	0.324765	0.0491707	0.0396578
1390977_at	St7l	suppression of tumorigenicity 7-like	0.211	0.646384	1.09623	0.263936	0.126524	0.314488	-0.133143	0.179205	0.235127
1369837_at	Gulo	gulonolactone (L-) oxidase	-0.0471894	-0.0458902	-0.952058	-0.141812	-0.122633	-1.01579	0.0901624	-0.126167	-0.199185
1374359_at	Ccne2	cyclin E2	0.0880873	-0.132537	0.172692	0.255078	0.302337	1.49392	-0.272955	-0.0128404	0.640075
1378883_at	---	---	0.328595	0.265125	0.102564	0.509057	0.495951	0.741376	0.474358	0.137949	-0.861868
1370264_at	Syne1	spectrin repeat containing, nuclear envelope 1	0.000519277	-0.278568	-0.925954	0.1145	-0.00675042	-0.918379	0.075957	-0.0953844	-0.1941
1368916_at	Asl	argininosuccinate lyase	-0.126391	-0.416753	-1.5087	0.00614719	-0.156099	-0.730001	0.389578	0.294724	-0.341007
1386893_at	Grn	granulin	-0.132024	-0.224831	-0.90195	-0.321351	-0.113327	-0.227347	0.0144553	-0.169848	-0.0684782
1393615_at	Depdc6	DEP domain containing 6	0.0181784	-0.311852	-1.09026	-0.154	-0.230191	-1.03224	0.101946	-0.0964103	-0.28238
1393036_at	Psrc1	proline/serine-rich coiled-coil 1	-0.233029	-0.209129	-0.385751	0.0409766	0.231887	0.869682	-0.198909	-0.0512468	0.0287672
1387234_at	Azgp1	alpha-2-glycoprotein 1, zinc-binding	0.0390682	-0.5154	-1.57209	0.0229288	-0.0639585	-1.44474	0.431709	0.449207	-0.48228
1374995_at	Elmo3	engulfment and cell motility 3	-0.0359757	0.00898878	-0.187818	0.125043	-0.0148409	-0.864327	0.176859	0.198104	-0.183556
1393492_at	---	---	0.24206	0.391163	0.902313	0.25307	0.239019	0.612494	-0.03251	0.0549735	0.149207
1387178_a_at	Cbs	cystathionine beta synthase	0.0911785	-0.24134	-0.944154	0.105276	0.0443242	-0.753784	0.196305	-0.118692	-0.360409
1379358_at	Samd4a	Sterile alpha motif domain containing 4A	0.211099	0.26111	1.41843	0.1139	0.0655447	0.619742	0.342907	0.272632	-0.154389
1392554_a_at	---	---	0.0539593	-0.141655	0.014241	-0.0467146	0.302804	0.862559	-0.300522	-0.171092	0.294394
1391526_at	Kif16b	kinesin family member 16B	-0.0500628	-0.0495332	-0.375634	-0.0423922	-0.224139	-1.25674	0.106241	0.156384	-0.109936
1382400_at	Rlf	rearranged L-myc fusion	-0.045457	0.461361	0.877587	0.0646484	-0.0156117	0.354621	-0.0715018	-0.0142124	-0.111619
1372438_at	Nit2	nitrilase family, member 2	-0.000259662	0.15043	-0.192245	0.0981905	-0.0313105	-0.896001	0.0308304	0.146447	0.0382114
1387411_at	Ptprk	protein tyrosine phosphatase, receptor type, K, extracellular region	0.176999	-0.170746	0.0462955	-0.178122	-0.134602	-0.850287	-0.00883106	-0.216126	-0.0248019
1387050_s_at	Kng1 /// Kng1l1 /// Kng2	kininogen 1 /// kininogen 1-like 1 /// kininogen 2	0.0497283	0.0241778	0.735366	0.00298329	-0.237417	-1.43183	0.102188	-0.117948	-0.31838
1374540_at	Cdca7	cell division cycle associated 7	0.051567	-0.000461589	0.23941	0.153092	0.318716	0.904927	0.0330882	-0.0130977	-0.181713
1387045_at	Atp6v0a1	ATPase, H+ transporting, lysosomal V0 subunit A1	0.0426864	-0.226878	-0.742912	-0.340505	-0.367472	-1.0986	0.0633787	-0.251046	-0.215032
1368658_at	Cntf	ciliary neurotrophic factor	-0.0361446	-0.0060179	0.234673	0.0254824	-0.102107	0.849407	0.00493998	-0.0527219	-0.223979
1395957_at	---	---	-0.0567361	0.313176	-0.0102642	-0.118665	-0.112246	-0.915353	-0.219351	0.103907	-0.0613338
1387145_at	Gjb1	gap junction protein, beta 1	0.088033	-0.194188	-1.53887	0.0687121	0.0939658	-0.815739	0.144112	0.149598	-0.490827
1369318_at	Fhit	fragile histidine triad gene	0.0631716	0.00399074	-0.122871	0.147606	-0.0569996	-1.18308	0.0756695	0.200228	-0.13076
1389725_at	Tm7sf2	transmembrane 7 superfamily member 2	0.142008	0.385928	-0.50017	0.136677	0.0181784	-0.984086	0.149806	-0.00240729	-0.495572
1378640_at	Uhrf1	ubiquitin-like with PHD and ring finger domains 1	0.157031	-0.455186	-0.456638	-0.0927352	0.257252	1.35632	-0.561996	-0.432329	0.60558
1376026_at	Donson	downstream neighbor of SON	-0.161578	-0.155736	-0.106523	0.17742	0.181662	0.934184	-0.295029	-0.0314799	0.543615
1384336_at	Cln3	ceroid-lipofuscinosis, neuronal 3	-0.0965048	-0.409288	-0.93284	-0.200291	-0.257481	-0.682996	-5.77066e-05	-0.121015	-0.131247
1383103_at	Fam172a	family with sequence similarity 172, member A	-0.0221334	-0.0716529	-0.0803984	0.0653655	-0.0468822	-0.856117	0.0334406	0.100587	-0.0185202
1389434_at	Bbs9	Bardet-Biedl syndrome 9	-0.00363102	-0.0996722	-0.417445	-0.0507176	-0.14389	-1.10837	0.091842	-0.17163	-0.0757927
1374758_at	---	---	-0.00837215	-0.156008	-1.06652	0.0615688	-0.0614306	-0.962682	0.0630059	0.0336661	-0.282131
1373654_at	Anxa8	annexin A8	0.199261	0.931766	1.28291	0.0380709	0.117948	-1.13123	0.0333701	0.126497	0.122845
1392128_at	Atad5	ATPase family, AAA domain containing 5	-0.103316	-0.0523185	-0.356764	0.15104	0.49589	1.06654	-0.301927	-0.055973	0.175774
1383826_at	Rab40b	Rab40b, member RAS oncogene family	-0.1974	0.907814	1.56872	-0.0991066	-0.228024	-0.843148	-0.0948171	-0.13309	-0.151677
1374778_at	Ctsc	cathepsin C	-0.0290782	-0.236731	-1.0278	0.0830431	-0.0819804	-0.738457	0.139574	0.129652	-0.416786
1393803_at	Casp8ap2	caspase 8 associated protein 2	0.00436476	-0.025128	0.0348073	0.105651	0.169758	0.913585	-0.0881552	0.010035	0.198356
1397409_s_at	Wee1	wee 1 homolog (S. pombe)	0.0505783	0.145808	0.427756	0.104927	0.284692	0.978093	-0.191853	-0.0364963	0.0895253
1396236_at	---	---	-0.280161	0.00288251	-0.0614168	0.033948	0.0422941	1.87248	0.27896	0.270936	-0.454281
1379580_at	Chd6	chromodomain helicase DNA binding protein 6	0.0591199	0.433964	0.88027	0.106737	0.05539	0.186069	0.0204133	0.020712	0.0549596
1376151_a_at	---	---	-0.0921939	-0.305795	-1.38708	-0.0376071	-0.021764	-0.245289	0.130891	0.10596	-0.361914
1374663_at	---	---	0.101744	0.412023	0.893758	-0.00775524	-0.0260918	0.167615	0.133235	-0.0844725	-0.16705
1375343_at	---	---	0.138264	0.230351	0.168681	0.157988	-0.0279042	-0.926083	0.0911785	0.0419578	-0.279911
1368025_at	Ddit4	DNA-damage-inducible transcript 4	-0.0778309	1.00275	1.4596	-0.146629	-0.0923022	-0.172948	-0.0933573	-0.0216076	-0.11913
1367754_s_at	Asl	argininosuccinate lyase	-0.18053	-0.354057	-1.49583	0.0276495	-0.0829478	-0.732182	0.337129	0.297567	-0.404467
1377705_at	---	---	-0.165893	0.44723	1.85876	-0.543961	-0.447124	-0.680072	-0.298119	-0.315682	0.355591
1387530_a_at	Fosb /// Fosl2	FBJ osteosarcoma oncogene B /// fos-like antigen 2	-0.044562	-0.0843092	0.712666	-0.206068	-0.0417196	1.15683	0.0283287	-0.0908263	0.262337
1381574_at	Tmem195	transmembrane protein 195	-0.145834	-0.0751629	-0.229477	0.0142982	-0.131115	-0.941707	0.0739573	0.186627	-0.108611
1387914_at	Cyp27a1	cytochrome P450, family 27, subfamily a, polypeptide 1	0.0818304	-0.162455	-1.03507	0.195726	0.0920315	-0.459316	0.0474965	0.142178	-0.0833155
1373773_at	Gpm6a	glycoprotein m6a	-0.011467	-0.194995	-0.40318	-0.0359617	-0.300229	-1.15325	0.0291348	-0.069331	-0.0597291
1397698_at	---	---	0.0162824	0.107487	-0.325467	0.0809578	-0.107192	-1.25563	0.113514	-0.0133408	-0.193545
1378479_at	Cln3	ceroid-lipofuscinosis, neuronal 3	-0.141263	-0.421468	-1.04113	-0.271485	-0.196154	-0.736891	0.0108658	-0.142008	-0.100978
1375388_at	---	---	-0.0838737	0.391922	0.944401	0.0997934	-0.0590368	0.204579	-0.0539732	0.204341	0.0480827
1378210_at	Mll1	myeloid/lymphoid or mixed-lineage leukemia 1	0.00288251	0.30085	0.932401	0.142021	-0.0193319	0.240058	0.0949522	0.127092	-0.0998742
1390623_at	Gins3	GINS complex subunit 3 (Psf3 homolog)	-0.080453	0.00204717	0.0504529	0.0160398	0.220479	0.994478	-0.113234	-0.167101	0.163718
1382072_at	Olfml2a	olfactomedin-like 2A	0.0504947	-0.28778	-1.04225	0.117908	-0.00984877	-0.180912	0.193254	0.147632	-0.226977
1383500_at	Rrbp1	ribosome binding protein 1	0.0795795	0.271975	0.905459	-0.220974	-0.194049	-0.298752	-0.0338071	-0.133932	0.0343989
1376724_at	---	---	-0.0600059	0.475998	1.14997	-0.0329472	-0.0844045	0.292947	-0.212196	-0.11214	0.131642
1398923_at	Rnasek	ribonuclease, RNase K	-0.0791016	-0.284479	-0.852159	-0.139496	-0.219351	-0.552525	-0.0376493	-0.0336943	0.155425
1393982_at	Pole2	polymerase (DNA directed), epsilon 2 (p59 subunit)	0.107541	-0.219339	-0.43742	0.144856	0.392944	1.15332	-0.301904	0.0217071	0.446182
1368627_at	Rgn	regucalcin (senescence marker protein-30)	0.0340607	-0.512662	-1.65465	0.100291	-0.134195	-1.06623	-0.0382676	-0.0487802	-0.0594383
1384145_at	RGD1310495	similar to KIAA1919 protein	0.0373682	-0.195977	-1.08494	0.128874	0.0116101	-0.903864	0.213242	0.156953	-0.249081
1388985_at	---	---	-0.307137	1.16733	2.19541	0.149858	0.352917	1.474	-0.00473868	0.52653	0.0396718
1376860_at	Slc22a23	solute carrier family 22, member 23	0.0712135	0.217764	0.214622	0.133208	0.0629644	-1.0421	0.204867	0.166381	-0.53665
1379673_at	Uap1l1	UDP-N-acteylglucosamine pyrophosphorylase 1-like 1	-0.0795249	-0.188641	-0.525387	-0.129243	-0.0122683	-0.95735	0.0500907	-0.0940198	-0.0521098
1395132_at	Utrn	Utrophin	0.209965	-0.02273	-0.202223	0.136887	-0.246262	-1.39711	-0.0127832	0.0472871	0.117469
1373093_at	Errfi1	ERBB receptor feedback inhibitor 1	-0.0752862	0.779697	1.38147	-0.0769558	-0.192156	-0.339172	-0.100318	0.0594383	-0.0817623
1398706_at	---	---	0.052708	0.0797297	0.325041	0.170515	-0.0284277	0.906521	0.0824574	-0.0519011	0.034103
1373892_at	---	---	0.00288251	0.156293	-0.199902	0.171514	-0.0141696	-1.16857	0.152819	0.13833	-0.227063
1375856_at	---	---	0.0439744	0.123732	-0.290896	0.285556	0.08337	-1.10509	0.240791	0.403769	-0.447748
1367705_at	Glrx1	glutaredoxin 1 (thioltransferase)	-0.100547	-0.434594	-0.929117	0.0123255	-0.0793064	-0.30723	-0.0113382	-0.0991336	0.0448138
1376810_at	Mphosph8 /// Parp4	M-phase phosphoprotein 8 /// poly (ADP-ribose) polymerase family, member 4	-0.0223891	-0.0012546	-0.286716	-0.106817	-0.207456	-0.868236	-0.0166817	-0.0887522	-0.0130549
1391897_at	Rabgap1l	RAB GTPase activating protein 1-like	0.0376352	0.127039	-0.015055	-0.0677213	0.00881672	-0.849343	-0.0967071	-0.0933033	0.0821984
1393230_s_at	RGD1308772	Similar to KIAA0564 protein	-0.0505922	-0.0113239	-0.0097198	0.12499	-0.0876122	-1.01454	0.0225596	0.0940874	-0.186843
1388634_at	Pgm1	phosphoglucomutase 1	0.00847255	0.769932	1.28388	0.00105278	0.0422241	-0.18508	0.0253974	0.0332151	0.00963382
1383458_at	---	---	0.0201146	0.0536535	-0.257626	0.19706	-0.0130406	-1.17481	0.332931	0.282677	-0.433803
1395203_at	---	---	0.0726272	-0.0925322	-0.178912	0.0219203	-0.165044	-1.27109	0.12577	0.115087	-0.0687946
1384701_at	---	---	0.071241	0.0442402	-0.160107	0.242438	0.471229	1.16815	-0.176655	0.0388154	0.291863
1368452_at	Abcc6	ATP-binding cassette, sub-family C (CFTR/MRP), member 6	-0.157678	-0.145664	-0.674904	-0.0435685	-0.11386	-0.918928	0.248972	0.214175	-0.35104
1382932_at	Lrrc50	leucine rich repeat containing 50	0.209453	0.540672	0.941595	0.213714	0.2941	0.83695	0.22257	0.141511	-0.257687
1367598_at	Ttr	transthyretin	-0.0013555	-0.16346	-1.61639	-0.0924104	-0.124183	-1.15981	0.269907	0.192964	-0.558767
1386908_at	Glrx1	glutaredoxin 1 (thioltransferase)	-0.0714469	-0.346634	-0.89448	-0.0066499	-0.103424	-0.176182	-0.0154405	0.0307457	0.0872048
1389457_at	Mybl2	myeloblastosis oncogene-like 2	-0.0966802	-0.374077	-0.298342	-0.194579	0.143106	1.28968	-0.253542	-0.114047	0.253033
1370019_at	Sult1a1	sulfotransferase family, cytosolic, 1A, phenol-preferring, member 1	-0.118439	-0.407364	-1.4666	-0.152015	-0.286928	-1.5691	0.114007	0.0318751	-0.283732
1389618_at	---	---	0.0923834	0.371615	1.17189	0.104229	0.0386328	-0.241389	0.12446	0.0622599	-0.0728878
1388135_at	Rpa2	replication protein A2	-0.0326792	-0.196456	-0.0813396	0.0616933	0.245216	1.10006	-0.276544	-0.0555289	0.244132
1385706_at	---	---	0.014441	0.0639585	0.848638	0.0430785	-0.360656	0.051567	-0.0556122	0.166883	-0.00240729
1389662_at	Wnk4	WNK lysine deficient protein kinase 4	0.14449	-0.173921	-1.10168	-0.0805076	-0.200178	-1.11419	0.263455	-0.0515948	-0.337962
1379365_at	Cxcl11	chemokine (C-X-C motif) ligand 11	-0.0360461	-0.507891	-0.943749	-0.00376053	0.0319033	-0.199889	0.161269	0.196771	-0.260351
1372261_at	---	---	0.29752	0.575196	1.17787	0.3349	0.361252	0.357845	0.144255	-0.0516505	-0.191171
1375230_at	---	---	-0.109441	0.153896	0.931592	-0.15365	-0.198117	-0.353289	-0.0463793	-0.00627648	-0.038394
1375123_at	Sox4	SRY (sex determining region Y)-box 4	-0.0686571	0.163254	0.922304	-0.220813	-0.170451	-0.31552	0.048292	0.119449	-0.275257
1369086_a_at	Cacna1d	calcium channel, voltage-dependent, L type, alpha 1D subunit	-0.0587321	-0.167936	-0.737159	-0.098972	-0.150118	-1.77254	0.278615	-0.00673606	-0.450464
1370030_at	Gclm	glutamate cysteine ligase, modifier subunit	0.322747	0.398821	1.03398	0.166651	0.16525	0.559648	0.119476	-0.0824028	0.0705542
1378808_at	---	---	0.00394758	0.399565	0.956986	0.0886165	0.020712	-0.303307	0.0846086	-0.0555289	0.0674873
1373530_at	Ccne1	cyclin E1	-0.0256809	-0.273576	-0.230916	0.0715705	0.275079	1.16779	-0.206381	-0.0696609	0.36151
1378056_at	Gmnn	geminin	-0.0611541	-0.20588	-0.242231	0.0216076	0.127435	0.903732	-0.231236	-0.0331023	0.194213
1381982_at	Uap1l1	UDP-N-acteylglucosamine pyrophosphorylase 1-like 1	0.00524188	-0.262481	-0.510618	-0.2028	-0.19155	-0.9717	-0.018563	-0.0792245	0.169758
1383063_a_at	---	---	0.106389	-0.142832	-0.437984	-0.0850711	-0.0180644	-0.858872	0.243547	-0.0143124	-0.351854
1398439_a_at	Orc6l	origin recognition complex, subunit 6 like (yeast)	-0.104645	-0.339137	-0.325271	0.0372276	0.172769	1.22945	-0.261085	-0.0348214	0.388873
1370693_a_at	Cnp	2',3'-cyclic nucleotide 3' phosphodiesterase	0.0304773	-0.205205	-0.261615	-0.156578	-0.296604	-0.945578	-0.085683	-0.0695097	0.0285409
1374861_at	Tle2	transducin-like enhancer of split 2 (E(sp1) homolog, Drosophila)	-0.0498259	-1.44269e-05	-0.087843	0.0205982	-0.0180359	-0.966512	0.230928	0.0199154	-0.169066
1382311_at	Tifa	TRAF-interacting protein with forkhead-associated domain	-0.0259218	0.103867	0.14801	-0.0375087	-0.228788	-0.9693	0.0128547	0.0244615	-0.16669
1387361_s_at	Pgk1	phosphoglycerate kinase 1	-0.0841187	0.977397	1.52723	-0.0152264	0.0371292	0.138054	-0.0955059	0.0124543	0.00728163
1373860_at	Sox4	SRY (sex determining region Y)-box 4	-0.103263	0.22816	0.945203	-0.15672	-0.0726684	-0.0419859	0.0742588	0.155503	-0.157781
1379452_at	Gas2	growth arrest-specific 2	-0.0468822	-0.148622	-1.01223	0.15492	-0.0472452	-0.673231	0.122805	0.221988	-0.272609
1378766_at	---	---	0.00355906	-0.226509	-0.210239	-0.148166	-0.282558	-1.28075	0.230781	0.0814896	-0.154492
1391450_at	Loxl2	lysyl oxidase-like 2	-0.221865	0.681395	1.4331	-0.107875	-0.314697	-1.00607	-0.10247	0.0396157	0.128386
1371572_at	App	amyloid beta (A4) precursor protein	0.162983	0.183887	0.38766	0.00223445	-0.0207831	-0.864359	0.0566806	0.0484873	-0.159112
1385522_at	Orc1l	origin recognition complex, subunit 1-like (yeast)	-0.0646346	-0.221419	-0.343169	0.0589537	0.257711	1.31712	-0.17502	-0.167833	0.264356
1397838_at	RGD1564792	RGD1564792	0.167178	0.452406	0.941993	-0.0883859	0.028654	-0.129032	0.157548	0.0604348	-0.27066
1368079_at	Pdk1	pyruvate dehydrogenase kinase, isozyme 1	0.126114	1.119	1.89408	0.115286	0.0732033	-0.0432185	-0.0370589	0.0435685	-0.0846222
1377706_x_at	---	---	-0.174611	0.507201	2.00199	-0.525838	-0.430167	-0.660427	-0.208779	-0.214896	0.524264
1370992_a_at	Fga	fibrinogen alpha chain	-0.198922	-0.477325	-1.47311	-0.238432	-0.386513	-1.15029	0.0620941	0.00653501	-0.168976
1385166_at	---	---	0.0636962	-0.514925	-0.863542	0.0335252	-0.0815714	-0.714074	0.0583581	0.0467984	-0.22604
1373283_at	---	---	0.00887408	-0.0823756	-0.0203564	0.0719686	0.180479	0.862749	-0.131049	-0.053445	0.219785
1382658_at	LOC502710	similar to Myeloid/lymphoid or mixed-lineage leukemia protein 3 homolog (Histone	-0.0339057	0.22933	0.85394	-0.0704305	-0.0618729	-0.366498	-0.0645932	0.107139	0.0161112
1382776_at	Mboat1	membrane bound O-acyltransferase domain containing 1	-0.0645794	-0.576261	-0.964132	0.00209039	0.145169	0.301752	0.00266652	0.0161968	0.0130549
1388948_at	Stard10	StAR-related lipid transfer (START) domain containing 10	0.0328202	-0.0356802	-0.89652	0.106322	0.027975	-0.168231	0.0746287	0.0448557	-0.0844045
1379636_at	Fam82a	family with sequence similarity 82, member A	0.0564725	-0.403148	-0.940933	0.117655	0.0519428	-0.214771	0.102188	0.073642	-0.217193
1382218_at	RGD1305807	hypothetical LOC298077	-0.148374	-0.0188478	-0.0155832	-0.0661236	-0.195045	-0.912489	-0.0687533	0.127382	-0.0209679
1387626_at	Dck	deoxycytidine kinase	-0.120564	-0.443734	-0.524515	-0.135981	0.0373822	1.00183	-0.16422	-0.250634	0.349241
1387809_at	Map2k6	mitogen-activated protein kinase kinase 6	-0.128412	-0.253989	-1.15299	-0.227938	-0.199939	-0.975285	0.0431205	0.0914087	-0.0883452
1383002_at	Phf20l1	PHD finger protein 20-like 1	0.00578801	0.1407	0.172462	0.23738	-0.147528	-0.916171	0.177663	-0.0927622	-0.117309
1392653_at	---	---	0.0686708	-0.17177	-0.254582	-0.103437	-0.518293	-2.20551	0.0485571	0.145977	-0.255428
1380320_at	Lin54	lin-54 homolog (C. elegans)	0.0970309	0.117097	0.214286	0.341553	0.255755	1.03496	-0.155866	-0.0404997	0.263563
1374131_at	---	---	0.164709	0.299327	0.418125	0.156384	0.0359476	-1.19192	0.303471	-0.0437225	-0.312874
1377967_at	Cdt1	chromatin licensing and DNA replication factor 1	-0.0193034	-0.232022	-0.0725723	0.0935872	0.377723	1.88513	-0.258435	-0.163215	0.362083
1392952_at	Acsf2	acyl-CoA synthetase family member 2	0.103545	-0.321836	-0.874191	-0.071845	-0.0852207	-0.351538	0.0758338	-0.0772293	0.0590368
1374883_at	Mtmr7	myotubularin related protein 7	-0.0920721	-0.542724	-0.860939	-0.0831793	-0.17691	-0.3073	-0.114887	-0.0494217	0.0614029
1382830_at	Suv39h2	suppressor of variegation 3-9 homolog 2 (Drosophila)	-0.0877072	-0.018449	0.0437924	0.065269	0.209952	0.870424	-0.125334	0.0802483	0.111058
1376774_at	Exoc4	Exocyst complex component 4	0.0275929	-0.00716679	-0.48521	0.0636134	-0.0720372	-1.39386	-0.0255108	0.0461138	0.00374614
1376317_at	Orc6l	origin recognition complex, subunit 6 like (yeast)	-0.0157545	-0.246651	-0.232354	0.0745739	0.146968	1.06334	-0.172999	-0.0629092	0.274494
1374076_at	LOC690743 /// Rfwd3	similar to mixed lineage kinase domain-like /// ring finger and WD repeat domain	-0.0477478	0.0270549	-0.184052	0.203364	0.364247	0.875521	-0.205593	0.0352579	0.208954
1368204_at	Lig1	ligase I, DNA, ATP-dependent	0.0661374	-0.0255817	0.00263772	0.132761	0.309525	0.855448	-0.182959	-0.0672394	0.20598
1377254_a_at	Cohh1	Cohen syndrome homolog 1	0.0677075	0.0106939	0.156047	0.0125258	-0.126537	-1.5565	0.0866207	0.0175656	-0.133905
1375796_at	Igtp	interferon gamma induced GTPase	-0.00687965	-0.418093	-0.952915	-0.0382395	-0.0430925	0.101139	0.0504111	-0.0695922	-0.0295589
1389265_at	Gbe1	glucan (1,4-alpha-), branching enzyme 1	-0.155943	0.566727	1.23217	-0.1147	-0.24256	-0.880113	0.0717764	0.0915577	-0.202324
1390650_at	Nup85	nucleoporin 85kDa	-0.00427845	-0.138133	-0.344567	0.0717901	0.195927	0.90696	-0.191323	-0.0308728	0.196997
1369777_a_at	Shank2	SH3 and multiple ankyrin repeat domains 2	0.0105364	-0.0337507	-0.382889	-0.0804803	-0.18579	-1.20611	0.129349	0.0102786	-0.103424
1380610_at	---	---	0.210139	0.68672	1.68434	0.231223	0.414785	1.29075	0.289528	0.0425183	-0.378867
1394459_at	FAM120C	family with sequence similarity 120C	0.192724	-0.314952	-0.894077	-0.0105937	0.134747	-0.439336	0.193961	0.0950197	-0.237919
1371990_at	Mpnd	MPN domain containing	-0.0117675	0.024575	-0.440027	0.014798	-0.0546818	-0.862511	0.1123	0.055515	-0.18811
1388318_at	Pgk1	phosphoglycerate kinase 1	-0.0384783	0.855647	1.28595	0.0466307	-0.00269532	0.0824028	-0.0910702	-0.0304773	0.0907315
1392946_at	---	---	0.160236	-0.388443	-1.18331	0.312003	0.0230424	-0.735938	0.195007	0.0753273	-0.23558
1382266_at	Gpr146	G protein-coupled receptor 146	0.00702323	0.404576	1.10016	-0.153092	-0.132932	-0.113247	-0.138919	-0.178517	0.34677
1389150_at	---	---	-0.0687533	0.00504062	-0.161359	0.00817132	-0.148023	-1.54433	0.0827435	0.125043	-0.196909
1389316_at	Usp9x	ubiquitin specific peptidase 9, X-linked	-0.0973816	0.31632	0.857296	0.122116	0.0890913	0.0323266	0.0186627	0.0468403	-0.0865256
1382942_at	---	---	-0.0592168	0.374667	0.985012	0.138749	-0.068492	-0.0292338	-0.0106939	0.153611	-0.165841
1367758_at	Afp	alpha-fetoprotein	0.0890642	-0.5304	-1.74525	0.132643	0.0436945	-0.267464	0.324741	0.0960324	-0.384315
1394844_s_at	Cyp4a2 /// Cyp4a3	cytochrome P450, family 4, subfamily a, polypeptide 2 /// cytochrome P450, famil	-0.297086	-0.539859	-1.10168	-0.00812829	-0.143093	-0.577847	-0.0772977	0.189641	-0.13753
1373035_at	---	---	0.168527	0.256129	0.992188	0.194869	0.253735	1.22321	0.240607	0.116298	-0.338407
1397443_at	---	---	0.0162966	0.595408	0.858283	0.128676	0.076819	0.237551	0.0367495	0.0936954	-0.108839
1378314_at	---	---	0.111352	0.970427	1.54497	0.153001	0.0590368	0.0483757	0.0717352	0.28804	-0.322747
1391611_at	Kif12	kinesin family member 12	-0.105665	0.0756285	-0.12729	0.0916254	-0.115406	-0.885309	-0.00898878	0.0416495	-0.00956216
1380794_at	---	---	0.0895388	0.395951	0.884371	0.0188051	-0.00741081	0.636339	0.0347369	-0.027508	-0.0231986
1393561_at	---	---	-0.00400513	0.0120108	-0.245118	-0.00364541	-0.189957	-0.892329	-0.000461589	0.127184	-0.153312
1368387_at	Bdh1	3-hydroxybutyrate dehydrogenase, type 1	-0.0178507	-0.0495889	-0.869563	-0.0858733	-0.0833564	-1.10262	0.257638	0.154661	-0.387771
1367917_at	Cyp2d2	cytochrome P450, family 2, subfamily d, polypeptide 2	-0.0443521	-0.11362	-0.656487	0.0326933	-0.0521098	-1.03128	0.300967	0.143916	-0.470532
1393377_at	---	---	-0.113927	-0.226114	-0.861122	-0.129112	-0.0501743	-0.456007	0.117748	0.0212381	-0.149819
1370475_at	Cyp2b3	cytochrome P450IIB3	-0.0905554	-0.169527	-0.954561	-0.0838329	-0.194125	-1.17579	0.350328	0.302021	-0.640926
1375247_at	Mgll	Monoglyceride lipase	0.17705	-0.469063	-0.913998	0.103263	0.21009	-0.589811	0.265917	0.0682581	-0.30984
1367866_at	Fbln5	fibulin 5	-0.160133	-0.0451634	-0.89047	0.0122826	-0.161449	-0.640787	0.0317057	0.153663	-0.168154
1388742_at	---	---	0.0235818	0.765187	1.73865	0.118346	0.143629	0.555129	0.0582472	0.13585	-0.207356
1391212_at	Tceal1	transcription elongation factor A (SII)-like 1	-0.210426	-0.429171	-0.914702	0.0518036	-0.193608	-0.471822	0.0814351	0.047985	-0.114367
1387121_a_at	Ndrg2	NDRG family member 2	-0.111045	0.939716	1.79139	-0.0138553	-0.00260892	-0.266841	-0.0704168	-0.0933303	0.15269
1390020_at	Ogdh	oxoglutarate (alpha-ketoglutarate) dehydrogenase (lipoamide)	0.00239289	-0.494764	-0.968209	0.0475244	0.0501186	-0.332473	0.120272	0.0067217	-0.130074
1370954_at	P4ha1	procollagen-proline, 2-oxoglutarate 4-dioxygenase (proline 4-hydroxylase), alpha	-0.0526385	1.25392	1.87475	-0.0249721	0.00102395	0.0514278	-0.156707	0.0132836	0.151105
1374036_at	Mcm2	minichromosome maintenance complex component 2	0.0860772	-0.0911921	-0.283827	0.16633	0.345669	1.04181	-0.089471	-0.0539037	0.140438
1389649_at	---	---	-0.0524437	-0.0217356	-0.421318	0.0945334	-0.121718	-1.25535	0.0425883	0.12006	-0.161165
1372542_at	---	---	0.0152264	0.194339	0.876425	0.0774618	-0.0113954	0.454081	-0.0427844	-0.102806	0.142688
1391323_at	Srprb /// Tf	signal recognition particle receptor, B subunit /// transferrin	0.0404296	0.768036	0.916775	0.204216	0.0743136	-0.277068	0.181192	0.0982174	-0.278508
1367671_at	Pcna	proliferating cell nuclear antigen	0.0346101	-0.389313	-0.570492	0.152041	0.354791	1.27904	-0.249518	-0.0633096	0.312537
